# Supplementary material for: Sex-biased molecular differences in lung adenocarcinoma are ethnic and smoking specific
Source: BMC Pulm Med. 2023 Mar 24;23:99. doi: 10.1186/s12890-023-02387-7 (PMC10039609; doi:10.1186/s12890-023-02387-7)
Supplement: Supplementary file 2 — Additional file 2: Table S13. The DEGs identified from the comparison between all female and male LUADs in the OncoSG cohort (Asian). [file 12890_2023_2387_MOESM2_ESM.xls]

## Sheet: All FM
Table S13. The number of DEGs between all female and male LUADs in the OncoSG cohort (Asian).
gene_name	gene_chr	gene_start	gene_end	gene_strand	gene_length	gene_biotype	gene_description	log2FoldChange	stat	pvalue	padj	Sex-biased
XIST	X	73820651	73852723	-	25264	lincRNA	X inactive specific transcript [Source:HGNC Symbol;Acc:HGNC:12810]	-7.26011	-25.1188	3.1e-139	5.24e-136	Female-biased
TSIX	X	73792205	73829231	+	37027	lincRNA	TSIX transcript, XIST antisense RNA [Source:HGNC Symbol;Acc:HGNC:12377]	-7.21735	-22.8103	3.62e-115	5.36e-112	Female-biased
RBFOX1	16	5239802	7713338	+	10121	protein_coding	RNA binding fox-1 homolog 1 [Source:HGNC Symbol;Acc:HGNC:18222]	-2.82289	-5.23816	1.62e-07	4.74e-05	Female-biased
DLK1	14	100725705	100738224	+	5312	protein_coding	delta like non-canonical Notch ligand 1 [Source:HGNC Symbol;Acc:HGNC:2907]	-2.36982	-3.48554	0.000491153	0.0295829	Female-biased
GRIK3	1	36795527	37034129	-	10111	protein_coding	glutamate ionotropic receptor kainate type subunit 3 [Source:HGNC Symbol;Acc:HGNC:4581]	-2.34261	-5.45592	4.87e-08	1.6e-05	Female-biased
MUC6	11	1012821	1036706	-	8428	protein_coding	mucin 6, oligomeric mucus/gel-forming [Source:HGNC Symbol;Acc:HGNC:7517]	-2.3218	-3.84711	0.000119521	0.0103255	Female-biased
CLDN2	X	106900164	106930861	+	3410	protein_coding	claudin 2 [Source:HGNC Symbol;Acc:HGNC:2041]	-2.32116	-5.83098	5.51e-09	2.29e-06	Female-biased
C1QL2	2	119156243	119158889	-	2043	protein_coding	complement C1q like 2 [Source:HGNC Symbol;Acc:HGNC:24181]	-2.21095	-4.8168	1.46e-06	0.00029768	Female-biased
GRIN2A	16	9753404	10182754	-	16696	protein_coding	glutamate ionotropic receptor NMDA type subunit 2A [Source:HGNC Symbol;Acc:HGNC:4585]	-2.17304	-6.00688	1.89e-09	8.29e-07	Female-biased
MUCL1	12	54830519	54858393	+	1250	protein_coding	mucin like 1 [Source:HGNC Symbol;Acc:HGNC:30588]	-2.17222	-4.00463	6.21e-05	0.00620384	Female-biased
TMEM252	9	68536580	68540867	-	1245	protein_coding	transmembrane protein 252 [Source:HGNC Symbol;Acc:HGNC:28537]	-2.15447	-4.10514	4.04e-05	0.00447948	Female-biased
ADCY8	8	130780301	131042426	-	5961	protein_coding	adenylate cyclase 8 [Source:HGNC Symbol;Acc:HGNC:239]	-2.14769	-5.71064	1.13e-08	4.38e-06	Female-biased
SLC10A2	13	103043998	103066846	-	3779	protein_coding	solute carrier family 10 member 2 [Source:HGNC Symbol;Acc:HGNC:10906]	-2.05419	-3.37501	0.000738134	0.037901	Female-biased
RBFOX3	17	79089345	79516148	-	9873	protein_coding	RNA binding fox-1 homolog 3 [Source:HGNC Symbol;Acc:HGNC:27097]	-2.02094	-3.97207	7.13e-05	0.00688398	Female-biased
CASR	3	122183683	122291629	+	12005	protein_coding	calcium sensing receptor [Source:HGNC Symbol;Acc:HGNC:1514]	-1.99693	-4.81189	1.5e-06	0.000302476	Female-biased
FREM3	4	143577302	143700675	-	6869	protein_coding	FRAS1 related extracellular matrix 3 [Source:HGNC Symbol;Acc:HGNC:25172]	-1.9807	-4.73211	2.22e-06	0.000434676	Female-biased
DPP6	7	153887097	154894285	+	13574	protein_coding	dipeptidyl peptidase like 6 [Source:HGNC Symbol;Acc:HGNC:3010]	-1.92934	-6.31394	2.72e-10	1.4e-07	Female-biased
SLC6A4	17	30194319	30236002	-	6983	protein_coding	solute carrier family 6 member 4 [Source:HGNC Symbol;Acc:HGNC:11050]	-1.88549	-4.01324	5.99e-05	0.0060732	Female-biased
SERTM1	13	36673912	36697839	+	3207	protein_coding	serine rich and transmembrane domain containing 1 [Source:HGNC Symbol;Acc:HGNC:33792]	-1.83199	-4.98412	6.22e-07	0.000143481	Female-biased
ZNF560	19	9466507	9498607	-	2836	protein_coding	zinc finger protein 560 [Source:HGNC Symbol;Acc:HGNC:26484]	-1.82121	-3.3792	0.00072696	0.037654	Female-biased
CD300LG	17	43847148	43863629	+	4745	protein_coding	CD300 molecule like family member g [Source:HGNC Symbol;Acc:HGNC:30455]	-1.81028	-4.90348	9.42e-07	0.000204466	Female-biased
HSD17B2	16	82035004	82098534	+	9550	protein_coding	hydroxysteroid 17-beta dehydrogenase 2 [Source:HGNC Symbol;Acc:HGNC:5211]	-1.79019	-5.50872	3.61e-08	1.26e-05	Female-biased
UNC13C	15	53978201	54633414	+	14440	protein_coding	unc-13 homolog C [Source:HGNC Symbol;Acc:HGNC:23149]	-1.778	-5.25453	1.48e-07	4.42e-05	Female-biased
QRFPR	4	121329312	121381059	-	2160	protein_coding	pyroglutamylated RFamide peptide receptor [Source:HGNC Symbol;Acc:HGNC:15565]	-1.76858	-3.76227	0.00016838	0.0130309	Female-biased
HMGCS2	1	119747996	119768905	-	2571	protein_coding	3-hydroxy-3-methylglutaryl-CoA synthase 2 [Source:HGNC Symbol;Acc:HGNC:5008]	-1.73347	-4.71463	2.42e-06	0.000462242	Female-biased
FRRS1L	9	109130293	109167295	-	15559	protein_coding	ferric chelate reductase 1 like [Source:HGNC Symbol;Acc:HGNC:1362]	-1.70402	-5.15117	2.59e-07	7.04e-05	Female-biased
CBLN1	16	49277917	49281831	-	2594	protein_coding	cerebellin 1 precursor [Source:HGNC Symbol;Acc:HGNC:1543]	-1.68237	-4.95501	7.23e-07	0.000163052	Female-biased
ALB	4	73397114	73421412	+	3377	protein_coding	albumin [Source:HGNC Symbol;Acc:HGNC:399]	-1.67724	-4.72284	2.33e-06	0.000447589	Female-biased
HHIP	4	144646021	144745271	+	12074	protein_coding	hedgehog interacting protein [Source:HGNC Symbol;Acc:HGNC:14866]	-1.67465	-5.46747	4.57e-08	1.52e-05	Female-biased
CA1	8	85327608	85379014	-	4068	protein_coding	carbonic anhydrase 1 [Source:HGNC Symbol;Acc:HGNC:1368]	-1.62423	-4.0059	6.18e-05	0.00619669	Female-biased
S100A1	1	153627926	153632039	+	3030	protein_coding	S100 calcium binding protein A1 [Source:HGNC Symbol;Acc:HGNC:10486]	-1.60491	-5.34637	8.97e-08	2.79e-05	Female-biased
COL2A1	12	47972965	48004554	-	6664	protein_coding	collagen type II alpha 1 chain [Source:HGNC Symbol;Acc:HGNC:2200]	-1.60314	-3.44125	0.000579036	0.0327201	Female-biased
CHRM1	11	62908679	62921807	-	3250	protein_coding	cholinergic receptor muscarinic 1 [Source:HGNC Symbol;Acc:HGNC:1950]	-1.58298	-3.45924	0.000541695	0.0316202	Female-biased
SLC17A3	6	25833066	25882286	-	3594	protein_coding	solute carrier family 17 member 3 [Source:HGNC Symbol;Acc:HGNC:10931]	-1.56355	-3.3807	0.000723016	0.0375318	Female-biased
ODAM	4	70196496	70204576	+	1562	protein_coding	odontogenic, ameloblast associated [Source:HGNC Symbol;Acc:HGNC:26043]	-1.54991	-5.35708	8.46e-08	2.67e-05	Female-biased
SHISA3	4	42397839	42402487	+	1971	protein_coding	shisa family member 3 [Source:HGNC Symbol;Acc:HGNC:25159]	-1.51733	-4.55225	5.31e-06	0.000878555	Female-biased
CYP3A7	7	99684957	99735196	-	3810	protein_coding	cytochrome P450 family 3 subfamily A member 7 [Source:HGNC Symbol;Acc:HGNC:2640]	-1.50994	-5.11095	3.21e-07	8.62e-05	Female-biased
GCOM1	15	57591908	57714745	+	10302	protein_coding	GRINL1A complex locus 1 [Source:HGNC Symbol;Acc:HGNC:26424]	-1.50053	-4.67878	2.89e-06	0.000537894	Female-biased
SOSTDC1	7	16461481	16530580	-	2473	protein_coding	sclerostin domain containing 1 [Source:HGNC Symbol;Acc:HGNC:21748]	-1.49123	-3.81933	0.000133812	0.0110365	Female-biased
NOTUM	17	81952507	81961840	-	3019	protein_coding	notum, palmitoleoyl-protein carboxylesterase [Source:HGNC Symbol;Acc:HGNC:27106]	-1.43804	-5.03571	4.76e-07	0.000113831	Female-biased
TNR	1	175315194	175743770	-	12960	protein_coding	tenascin R [Source:HGNC Symbol;Acc:HGNC:11953]	-1.39541	-4.07209	4.66e-05	0.00499053	Female-biased
PSAPL1	4	7430294	7434973	-	4680	protein_coding	prosaposin like 1 (gene/pseudogene) [Source:HGNC Symbol;Acc:HGNC:33131]	-1.34971	-3.61199	0.000303857	0.0203201	Female-biased
NRIP3	11	8980576	9004049	-	4123	protein_coding	nuclear receptor interacting protein 3 [Source:HGNC Symbol;Acc:HGNC:1167]	-1.33266	-5.25317	1.5e-07	4.42e-05	Female-biased
WIF1	12	65050626	65121566	-	2368	protein_coding	WNT inhibitory factor 1 [Source:HGNC Symbol;Acc:HGNC:18081]	-1.32489	-4.10462	4.05e-05	0.00447948	Female-biased
LINC02535	6	85387219	85390186	-	2513	lincRNA	long intergenic non-protein coding RNA 2535 [Source:HGNC Symbol;Acc:HGNC:53569]	-1.31462	-3.67587	0.000237039	0.0170593	Female-biased
APOH	17	66212033	66256525	-	1332	protein_coding	apolipoprotein H [Source:HGNC Symbol;Acc:HGNC:616]	-1.2847	-3.81799	0.000134544	0.0110583	Female-biased
MEG3	14	100779410	100861031	+	23224	lincRNA	maternally expressed 3 [Source:HGNC Symbol;Acc:HGNC:14575]	-1.26256	-4.15909	3.2e-05	0.00380058	Female-biased
LRRC36	16	67326798	67385203	+	4017	protein_coding	leucine rich repeat containing 36 [Source:HGNC Symbol;Acc:HGNC:25615]	-1.25948	-4.39457	1.11e-05	0.00164549	Female-biased
AADAC	3	151814037	151828488	+	1668	protein_coding	arylacetamide deacetylase [Source:HGNC Symbol;Acc:HGNC:17]	-1.25886	-4.3808	1.18e-05	0.00172779	Female-biased
ALK	2	29192774	29921566	-	7362	protein_coding	ALK receptor tyrosine kinase [Source:HGNC Symbol;Acc:HGNC:427]	-1.25808	-3.75308	0.000174674	0.0133378	Female-biased
GPM6A	4	175632934	176002664	-	7040	protein_coding	glycoprotein M6A [Source:HGNC Symbol;Acc:HGNC:4460]	-1.25685	-4.56881	4.91e-06	0.000834767	Female-biased
CA2	8	85463852	85481493	+	2123	protein_coding	carbonic anhydrase 2 [Source:HGNC Symbol;Acc:HGNC:1373]	-1.25064	-4.93131	8.17e-07	0.00018065	Female-biased
LINC01139	1	238476542	238486054	-	5959	lincRNA	long intergenic non-protein coding RNA 1139 [Source:HGNC Symbol;Acc:HGNC:27924]	-1.24679	-3.30952	0.000934567	0.0449019	Female-biased
CDH20	18	61333582	61555773	+	4119	protein_coding	cadherin 20 [Source:HGNC Symbol;Acc:HGNC:1760]	-1.23293	-3.61474	0.000300652	0.0202244	Female-biased
GRIA1	5	153489615	153813869	+	7636	protein_coding	glutamate ionotropic receptor AMPA type subunit 1 [Source:HGNC Symbol;Acc:HGNC:4571]	-1.232	-4.1731	3e-05	0.00361054	Female-biased
ACE2	X	15561033	15602148	-	3926	protein_coding	angiotensin I converting enzyme 2 [Source:HGNC Symbol;Acc:HGNC:13557]	-1.22857	-4.99354	5.93e-07	0.000138935	Female-biased
NKD1	16	50548330	50649249	+	17425	protein_coding	naked cuticle homolog 1 [Source:HGNC Symbol;Acc:HGNC:17045]	-1.22508	-5.55142	2.83e-08	1.02e-05	Female-biased
C4BPA	1	207104262	207144972	+	2441	protein_coding	complement component 4 binding protein alpha [Source:HGNC Symbol;Acc:HGNC:1325]	-1.20726	-4.17419	2.99e-05	0.00361054	Female-biased
OTC	X	38352545	38421450	+	1728	protein_coding	ornithine carbamoyltransferase [Source:HGNC Symbol;Acc:HGNC:8512]	-1.20632	-3.31768	0.00090769	0.044369	Female-biased
CD1A	1	158254137	158258269	+	2096	protein_coding	CD1a molecule [Source:HGNC Symbol;Acc:HGNC:1634]	-1.18736	-4.091	4.3e-05	0.0046638	Female-biased
SLC38A3	3	50205246	50221486	+	3968	protein_coding	solute carrier family 38 member 3 [Source:HGNC Symbol;Acc:HGNC:18044]	-1.1873	-3.55616	0.000376319	0.0239841	Female-biased
BMX	X	15464246	15556529	+	2806	protein_coding	BMX non-receptor tyrosine kinase [Source:HGNC Symbol;Acc:HGNC:1079]	-1.1838	-4.68128	2.85e-06	0.000535589	Female-biased
SYNPO2L	10	73644881	73663803	-	5147	protein_coding	synaptopodin 2 like [Source:HGNC Symbol;Acc:HGNC:23532]	-1.18256	-3.88278	0.000103269	0.0091898	Female-biased
PCDH15	10	53802771	55627942	-	15423	protein_coding	protocadherin related 15 [Source:HGNC Symbol;Acc:HGNC:14674]	-1.1811	-3.79833	0.000145672	0.0118089	Female-biased
LRRC3B	3	26622806	26717537	+	8920	protein_coding	leucine rich repeat containing 3B [Source:HGNC Symbol;Acc:HGNC:28105]	-1.17476	-3.28033	0.00103685	0.047715	Female-biased
LINC01659	22	23433564	23435071	+	1083	lincRNA	long intergenic non-protein coding RNA 1659 [Source:HGNC Symbol;Acc:HGNC:52447]	-1.17027	-3.28225	0.00102981	0.047704	Female-biased
HBG2	11	5253190	5505605	-	869	protein_coding	hemoglobin subunit gamma 2 [Source:HGNC Symbol;Acc:HGNC:4832]	-1.15097	-3.27731	0.00104802	0.0479841	Female-biased
TMEM100	17	55719627	55732121	-	2906	protein_coding	transmembrane protein 100 [Source:HGNC Symbol;Acc:HGNC:25607]	-1.15019	-3.745	0.00018039	0.0135556	Female-biased
SYT16	14	61811974	62112550	+	15234	protein_coding	synaptotagmin 16 [Source:HGNC Symbol;Acc:HGNC:23142]	-1.14232	-3.57635	0.000348424	0.0226581	Female-biased
NTRK2	9	84668551	85027070	+	20363	protein_coding	neurotrophic receptor tyrosine kinase 2 [Source:HGNC Symbol;Acc:HGNC:8032]	-1.1353	-4.53462	5.77e-06	0.000948586	Female-biased
IL1RL1	2	102311502	102352037	+	5746	protein_coding	interleukin 1 receptor like 1 [Source:HGNC Symbol;Acc:HGNC:5998]	-1.11335	-3.90276	9.51e-05	0.00859226	Female-biased
KCNA4	11	30009741	30017023	-	4195	protein_coding	potassium voltage-gated channel subfamily A member 4 [Source:HGNC Symbol;Acc:HGNC:6222]	-1.0797	-3.26951	0.00107736	0.0490425	Female-biased
WNT11	11	76186325	76210736	-	2401	protein_coding	Wnt family member 11 [Source:HGNC Symbol;Acc:HGNC:12776]	-1.07838	-4.86863	1.12e-06	0.000235394	Female-biased
RXRG	1	165400917	165445355	-	2696	protein_coding	retinoid X receptor gamma [Source:HGNC Symbol;Acc:HGNC:10479]	-1.07137	-3.84167	0.000122201	0.0105186	Female-biased
DDC	7	50458436	50565457	-	3136	protein_coding	dopa decarboxylase [Source:HGNC Symbol;Acc:HGNC:2719]	-1.07093	-3.26365	0.00109986	0.0497796	Female-biased
TAS1R1	1	6555181	6579757	+	2892	protein_coding	taste 1 receptor member 1 [Source:HGNC Symbol;Acc:HGNC:14448]	-1.06202	-3.47723	0.000506624	0.0303206	Female-biased
KRT4	12	52806549	52814551	-	3312	protein_coding	keratin 4 [Source:HGNC Symbol;Acc:HGNC:6441]	-1.06143	-3.57242	0.000353702	0.0229383	Female-biased
AARD	8	116938199	116944487	+	2412	protein_coding	alanine and arginine rich domain containing protein [Source:HGNC Symbol;Acc:HGNC:33842]	-1.05143	-4.2876	1.81e-05	0.00244299	Female-biased
OLAH	10	15032227	15073852	+	2364	protein_coding	oleoyl-ACP hydrolase [Source:HGNC Symbol;Acc:HGNC:25625]	-1.05003	-3.3927	0.000692067	0.0364254	Female-biased
HLA-DQB2	6	32756098	32763534	-	2028	protein_coding	major histocompatibility complex, class II, DQ beta 2 [Source:HGNC Symbol;Acc:HGNC:4945]	-1.04792	-4.60263	4.17e-06	0.000736946	Female-biased
FGF10	5	44303544	44389706	-	3011	protein_coding	fibroblast growth factor 10 [Source:HGNC Symbol;Acc:HGNC:3666]	-1.01491	-3.67898	0.000234171	0.0169512	Female-biased
CUX2	12	111034024	111350554	+	7648	protein_coding	cut like homeobox 2 [Source:HGNC Symbol;Acc:HGNC:19347]	1.00674	3.76984	0.00016335	0.0128035	Male-biased
HIST2H2AC	1	149886975	149887364	+	390	protein_coding	histone cluster 2 H2A family member c [Source:HGNC Symbol;Acc:HGNC:4738]	1.02989	3.97875	6.93e-05	0.00674864	Male-biased
CARD14	17	80169992	80209331	+	8366	protein_coding	caspase recruitment domain family member 14 [Source:HGNC Symbol;Acc:HGNC:16446]	1.04237	4.4461	8.74e-06	0.00139856	Male-biased
PTHLH	12	27958084	27972705	-	3377	protein_coding	parathyroid hormone like hormone [Source:HGNC Symbol;Acc:HGNC:9607]	1.05337	4.39302	1.12e-05	0.00164549	Male-biased
CNIH2	11	66278190	66285301	+	2069	protein_coding	cornichon family AMPA receptor auxiliary protein 2 [Source:HGNC Symbol;Acc:HGNC:28744]	1.05904	4.22716	2.37e-05	0.00301383	Male-biased
CBR3	21	36134912	36146566	+	1169	protein_coding	carbonyl reductase 3 [Source:HGNC Symbol;Acc:HGNC:1549]	1.07441	5.71241	1.11e-08	4.38e-06	Male-biased
TRIM16L	17	18697998	18736118	+	4329	protein_coding	tripartite motif containing 16 like [Source:HGNC Symbol;Acc:HGNC:32670]	1.07634	6.14455	8.02e-10	3.95e-07	Male-biased
SNAP91	6	83552880	83709691	-	6651	protein_coding	synaptosome associated protein 91 [Source:HGNC Symbol;Acc:HGNC:14986]	1.07938	3.54652	0.000390356	0.0245747	Male-biased
AMH	19	2249309	2252073	+	2587	protein_coding	anti-Mullerian hormone [Source:HGNC Symbol;Acc:HGNC:464]	1.09496	3.28569	0.00101733	0.047311	Male-biased
SOX15	17	7588178	7590170	-	1541	protein_coding	SRY-box 15 [Source:HGNC Symbol;Acc:HGNC:11196]	1.09534	3.71904	0.000199982	0.0148394	Male-biased
TMEM59L	19	18607430	18621039	+	2626	protein_coding	transmembrane protein 59 like [Source:HGNC Symbol;Acc:HGNC:13237]	1.11438	3.65806	0.000254136	0.0179597	Male-biased
SCG3	15	51681353	51721031	+	3315	protein_coding	secretogranin III [Source:HGNC Symbol;Acc:HGNC:13707]	1.12828	4.67351	2.96e-06	0.00054757	Male-biased
GCLC	6	53497341	53616970	-	8646	protein_coding	glutamate-cysteine ligase catalytic subunit [Source:HGNC Symbol;Acc:HGNC:4311]	1.13251	5.65487	1.56e-08	5.77e-06	Male-biased
SH2D5	1	20719732	20732837	-	4423	protein_coding	SH2 domain containing 5 [Source:HGNC Symbol;Acc:HGNC:28819]	1.13552	3.56423	0.000364924	0.0235371	Male-biased
LINC00319	21	43446601	43453893	+	4222	lincRNA	long intergenic non-protein coding RNA 319 [Source:HGNC Symbol;Acc:HGNC:19730]	1.13592	3.33399	0.000856089	0.0424832	Male-biased
ABCC2	10	99782640	99852594	+	7837	protein_coding	ATP binding cassette subfamily C member 2 [Source:HGNC Symbol;Acc:HGNC:53]	1.16705	5.37268	7.76e-08	2.48e-05	Male-biased
KRT5	12	52514575	52520687	-	4292	protein_coding	keratin 5 [Source:HGNC Symbol;Acc:HGNC:6442]	1.17675	3.83418	0.000125985	0.0106889	Male-biased
KIAA0319	6	24544104	24646155	-	7172	protein_coding	KIAA0319 [Source:HGNC Symbol;Acc:HGNC:21580]	1.18026	5.04131	4.62e-07	0.000113831	Male-biased
EREG	4	74365143	74388751	+	5717	protein_coding	epiregulin [Source:HGNC Symbol;Acc:HGNC:3443]	1.19207	3.42377	0.000617592	0.0338403	Male-biased
MYO3A	10	25934071	26212536	+	8599	protein_coding	myosin IIIA [Source:HGNC Symbol;Acc:HGNC:7601]	1.19803	3.45709	0.000546045	0.0316202	Male-biased
SPESP1	15	68818221	68946811	+	1588	protein_coding	sperm equatorial segment protein 1 [Source:HGNC Symbol;Acc:HGNC:15570]	1.19952	5.02426	5.05e-07	0.000119625	Male-biased
SHOX2	3	158095954	158106503	-	5045	protein_coding	short stature homeobox 2 [Source:HGNC Symbol;Acc:HGNC:10854]	1.21422	3.61466	0.000300747	0.0202244	Male-biased
COCH	14	30874514	30895065	+	4031	protein_coding	cochlin [Source:HGNC Symbol;Acc:HGNC:2180]	1.21868	4.65403	3.26e-06	0.000597291	Male-biased
SLC16A14	2	230034974	230068999	-	4946	protein_coding	solute carrier family 16 member 14 [Source:HGNC Symbol;Acc:HGNC:26417]	1.23553	6.62159	3.55e-11	2.09e-08	Male-biased
NEIL3	4	177309836	177362943	+	2959	protein_coding	nei like DNA glycosylase 3 [Source:HGNC Symbol;Acc:HGNC:24573]	1.25034	5.68375	1.32e-08	4.95e-06	Male-biased
TERC	3	169764520	169765060	-	541	lincRNA	telomerase RNA component [Source:HGNC Symbol;Acc:HGNC:11727]	1.25183	3.53211	0.000412251	0.0257477	Male-biased
CRLF1	19	18572220	18607741	-	3018	protein_coding	cytokine receptor like factor 1 [Source:HGNC Symbol;Acc:HGNC:2364]	1.2709	3.83731	0.00012439	0.0105915	Male-biased
CYP4F11	19	15912367	15934867	-	4027	protein_coding	cytochrome P450 family 4 subfamily F member 11 [Source:HGNC Symbol;Acc:HGNC:13265]	1.30415	3.80977	0.000139099	0.0113148	Male-biased
KLK13	19	51056206	51065114	-	2007	protein_coding	kallikrein related peptidase 13 [Source:HGNC Symbol;Acc:HGNC:6361]	1.32516	4.24552	2.18e-05	0.00288394	Male-biased
CNTNAP2	7	146116002	148420998	+	16666	protein_coding	contactin associated protein like 2 [Source:HGNC Symbol;Acc:HGNC:13830]	1.32576	4.0924	4.27e-05	0.0046638	Male-biased
FAM133A	X	93674013	93712274	+	3381	protein_coding	family with sequence similarity 133 member A [Source:HGNC Symbol;Acc:HGNC:26748]	1.32951	4.22701	2.37e-05	0.00301383	Male-biased
LY6K	8	142700111	142705127	+	4049	protein_coding	lymphocyte antigen 6 family member K [Source:HGNC Symbol;Acc:HGNC:24225]	1.33427	3.46396	0.000532288	0.0314209	Male-biased
S100A2	1	153561108	153567890	-	1567	protein_coding	S100 calcium binding protein A2 [Source:HGNC Symbol;Acc:HGNC:10492]	1.3424	5.03712	4.73e-07	0.000113831	Male-biased
ADH4	4	99123657	99157792	-	2453	protein_coding	alcohol dehydrogenase 4 (class II), pi polypeptide [Source:HGNC Symbol;Acc:HGNC:252]	1.35642	3.66941	0.000243113	0.0173859	Male-biased
PCSK1	5	96390415	96434143	-	5307	protein_coding	proprotein convertase subtilisin/kexin type 1 [Source:HGNC Symbol;Acc:HGNC:8743]	1.36981	4.56739	4.94e-06	0.000834767	Male-biased
TEX15	8	30831544	30913003	-	11864	protein_coding	testis expressed 15, meiosis and synapsis associated [Source:HGNC Symbol;Acc:HGNC:11738]	1.38065	3.56546	0.000363217	0.023491	Male-biased
PI3	20	45174876	45176544	+	577	protein_coding	peptidase inhibitor 3 [Source:HGNC Symbol;Acc:HGNC:8947]	1.3932	4.14293	3.43e-05	0.0039333	Male-biased
CDHR2	5	176542511	176595974	+	5348	protein_coding	cadherin related family member 2 [Source:HGNC Symbol;Acc:HGNC:18231]	1.42883	4.02012	5.82e-05	0.00596057	Male-biased
PAH	12	102836885	102958410	-	7731	protein_coding	phenylalanine hydroxylase [Source:HGNC Symbol;Acc:HGNC:8582]	1.45749	3.53421	0.000409	0.0256123	Male-biased
FGA	4	154583126	154590766	-	3956	protein_coding	fibrinogen alpha chain [Source:HGNC Symbol;Acc:HGNC:3661]	1.46984	4.19917	2.68e-05	0.00335526	Male-biased
ONECUT2	18	57435685	57491297	+	16234	protein_coding	one cut homeobox 2 [Source:HGNC Symbol;Acc:HGNC:8139]	1.4791	4.87014	1.12e-06	0.000235394	Male-biased
KHDC1L	6	73223544	73225770	-	953	protein_coding	KH domain containing 1 like [Source:HGNC Symbol;Acc:HGNC:37274]	1.48061	3.75476	0.000173508	0.0133378	Male-biased
SLC7A11	4	138164097	138242349	-	9645	protein_coding	solute carrier family 7 member 11 [Source:HGNC Symbol;Acc:HGNC:11059]	1.4827	6.10126	1.05e-09	4.98e-07	Male-biased
KLK12	19	51029092	51035230	-	1769	protein_coding	kallikrein related peptidase 12 [Source:HGNC Symbol;Acc:HGNC:6360]	1.49962	3.46845	0.000523475	0.0310586	Male-biased
SIX3	2	44941898	44946077	+	2523	protein_coding	SIX homeobox 3 [Source:HGNC Symbol;Acc:HGNC:10889]	1.56394	3.4769	0.000507243	0.0303206	Male-biased
HIST1H1B	6	27866849	27867529	-	681	protein_coding	histone cluster 1 H1 family member b [Source:HGNC Symbol;Acc:HGNC:4719]	1.57407	4.14749	3.36e-05	0.00390032	Male-biased
CRHR2	7	30651943	30700129	-	3984	protein_coding	corticotropin releasing hormone receptor 2 [Source:HGNC Symbol;Acc:HGNC:2358]	1.57591	3.61578	0.000299448	0.0202244	Male-biased
F7	13	113105788	113120681	+	3795	protein_coding	coagulation factor VII [Source:HGNC Symbol;Acc:HGNC:3544]	1.59787	4.92954	8.24e-07	0.00018065	Male-biased
ADH7	4	99412261	99435737	-	3108	protein_coding	alcohol dehydrogenase 7 (class IV), mu or sigma polypeptide [Source:HGNC Symbol;Acc:HGNC:256]	1.605	3.77201	0.000161936	0.0127348	Male-biased
ANKRD18B	9	33524394	33573009	+	5857	protein_coding	ankyrin repeat domain 18B [Source:HGNC Symbol;Acc:HGNC:23644]	1.65726	4.41247	1.02e-05	0.00156073	Male-biased
OBP2A	9	135546139	135549969	+	1022	protein_coding	odorant binding protein 2A [Source:HGNC Symbol;Acc:HGNC:23380]	1.67983	3.35806	0.000784924	0.0397206	Male-biased
HTR3A	11	113974881	113990313	+	2772	protein_coding	5-hydroxytryptamine receptor 3A [Source:HGNC Symbol;Acc:HGNC:5297]	1.68573	4.70431	2.55e-06	0.000482376	Male-biased
LRRIQ4	3	169821922	169837775	+	1827	protein_coding	leucine rich repeats and IQ motif containing 4 [Source:HGNC Symbol;Acc:HGNC:34298]	1.69743	4.23239	2.31e-05	0.00300733	Male-biased
AICDA	12	8602166	8612871	-	3115	protein_coding	activation induced cytidine deaminase [Source:HGNC Symbol;Acc:HGNC:13203]	1.70543	4.93251	8.12e-07	0.00018065	Male-biased
SERPINB3	18	63655197	63661963	-	1777	protein_coding	serpin family B member 3 [Source:HGNC Symbol;Acc:HGNC:10569]	1.70701	3.26961	0.00107697	0.0490425	Male-biased
GNG4	1	235547687	235650754	-	5401	protein_coding	G protein subunit gamma 4 [Source:HGNC Symbol;Acc:HGNC:4407]	1.75598	5.2102	1.89e-07	5.32e-05	Male-biased
SLC47A2	17	19678288	19718979	-	6691	protein_coding	solute carrier family 47 member 2 [Source:HGNC Symbol;Acc:HGNC:26439]	1.76073	3.8648	0.000111179	0.00974712	Male-biased
CNGA3	2	98346155	98398601	+	4378	protein_coding	cyclic nucleotide gated channel alpha 3 [Source:HGNC Symbol;Acc:HGNC:2150]	1.78229	5.69488	1.23e-08	4.71e-06	Male-biased
COL25A1	4	108808725	109302752	-	8744	protein_coding	collagen type XXV alpha 1 chain [Source:HGNC Symbol;Acc:HGNC:18603]	1.78584	6.08776	1.14e-09	5.21e-07	Male-biased
SLC5A5	19	17871973	17895174	+	3652	protein_coding	solute carrier family 5 member 5 [Source:HGNC Symbol;Acc:HGNC:11040]	1.81328	5.0431	4.58e-07	0.000113831	Male-biased
ASCL1	12	102957686	102960516	+	2472	protein_coding	achaete-scute family bHLH transcription factor 1 [Source:HGNC Symbol;Acc:HGNC:738]	1.82871	4.57113	4.85e-06	0.000832073	Male-biased
AKR1C1	10	4963253	4983283	+	8765	protein_coding	aldo-keto reductase family 1 member C1 [Source:HGNC Symbol;Acc:HGNC:384]	1.83144	6.52053	7.01e-11	3.77e-08	Male-biased
OVAAL	1	180552749	180566520	+	1604	lincRNA	ovarian adenocarcinoma amplified long non-coding RNA [Source:HGNC Symbol;Acc:HGNC:49422]	1.84848	3.55574	0.00037692	0.0239841	Male-biased
AL360012.1	1	28648600	28648730	+	131	lincRNA	RNA, U11 small nuclear	1.8543	4.22923	2.34e-05	0.00301383	Male-biased
KRT6A	12	52487174	52493257	-	2928	protein_coding	keratin 6A [Source:HGNC Symbol;Acc:HGNC:6443]	1.85465	3.94585	7.95e-05	0.00743976	Male-biased
DUSP13	10	75094432	75109221	-	2351	protein_coding	dual specificity phosphatase 13 [Source:HGNC Symbol;Acc:HGNC:19681]	1.85958	4.01267	6e-05	0.0060732	Male-biased
CERS3	15	100400395	100544995	-	5130	protein_coding	ceramide synthase 3 [Source:HGNC Symbol;Acc:HGNC:23752]	1.88498	4.26099	2.04e-05	0.00272186	Male-biased
AKR1B15	7	134549136	134579875	+	3325	protein_coding	aldo-keto reductase family 1 member B15 [Source:HGNC Symbol;Acc:HGNC:37281]	1.893	3.65196	0.000260243	0.0181183	Male-biased
GPR15	3	98531899	98533150	+	1252	protein_coding	G protein-coupled receptor 15 [Source:HGNC Symbol;Acc:HGNC:4469]	1.89313	5.58617	2.32e-08	8.45e-06	Male-biased
AKR1B10	7	134527592	134541408	+	1744	protein_coding	aldo-keto reductase family 1 member B10 [Source:HGNC Symbol;Acc:HGNC:382]	1.94768	4.89832	9.67e-07	0.000208001	Male-biased
LINC02387	12	31363481	31369301	-	868	lincRNA	long intergenic non-protein coding RNA 2387 [Source:HGNC Symbol;Acc:HGNC:53313]	1.95471	4.75629	1.97e-06	0.000388968	Male-biased
S100P	4	6693069	6697170	+	1280	protein_coding	S100 calcium binding protein P [Source:HGNC Symbol;Acc:HGNC:10504]	1.98237	5.05315	4.35e-07	0.000109958	Male-biased
SNHG25	17	64145970	64146476	+	278	lincRNA	small nucleolar RNA host gene 25 [Source:HGNC Symbol;Acc:HGNC:51534]	2.01305	5.06488	4.09e-07	0.000105145	Male-biased
INHBE	12	57452323	57459280	+	3015	protein_coding	inhibin subunit beta E [Source:HGNC Symbol;Acc:HGNC:24029]	2.0447	4.31063	1.63e-05	0.00225346	Male-biased
UCHL1	4	41256413	41268455	+	2282	protein_coding	ubiquitin C-terminal hydrolase L1 [Source:HGNC Symbol;Acc:HGNC:12513]	2.16106	8.16535	3.21e-16	2.81e-13	Male-biased
LINC00470	18	1254383	1408344	-	4063	lincRNA	long intergenic non-protein coding RNA 470 [Source:HGNC Symbol;Acc:HGNC:1225]	2.24217	3.95499	7.65e-05	0.00721793	Male-biased
CYP4F3	19	15640897	15662825	+	5517	protein_coding	cytochrome P450 family 4 subfamily F member 3 [Source:HGNC Symbol;Acc:HGNC:2646]	2.27386	7.03201	2.04e-12	1.31e-09	Male-biased
CSAG1	X	152727484	152733735	-	1092	protein_coding	chondrosarcoma associated gene 1 [Source:HGNC Symbol;Acc:HGNC:24294]	2.28405	3.97885	6.92e-05	0.00674864	Male-biased
HEPHL1	11	94021361	94113751	+	5345	protein_coding	hephaestin like 1 [Source:HGNC Symbol;Acc:HGNC:30477]	2.28809	4.15103	3.31e-05	0.00388007	Male-biased
S100A7	1	153457744	153460701	-	536	protein_coding	S100 calcium binding protein A7 [Source:HGNC Symbol;Acc:HGNC:10497]	2.29982	3.44228	0.000576841	0.0327201	Male-biased
ASZ1	7	117363222	117428123	-	3065	protein_coding	ankyrin repeat, SAM and basic leucine zipper domain containing 1 [Source:HGNC Symbol;Acc:HGNC:1350]	2.3468	5.92291	3.16e-09	1.34e-06	Male-biased
CHRNA9	4	40335329	40355217	+	3168	protein_coding	cholinergic receptor nicotinic alpha 9 subunit [Source:HGNC Symbol;Acc:HGNC:14079]	2.40997	4.34876	1.37e-05	0.00195224	Male-biased
PRDM13	6	99606730	99615578	+	3276	protein_coding	PR/SET domain 13 [Source:HGNC Symbol;Acc:HGNC:13998]	2.43389	3.54671	0.000390069	0.0245747	Male-biased
SLCO1B3	12	20810702	20916911	+	3542	protein_coding	solute carrier organic anion transporter family member 1B3 [Source:HGNC Symbol;Acc:HGNC:10961]	2.48819	4.44003	8.99e-06	0.00140077	Male-biased
Z93241.1	22	42615244	42615907	+	664	lincRNA	RNA, U12 small nuclear	2.50249	6.00136	1.96e-09	8.42e-07	Male-biased
GPX2	14	64939152	64942905	-	1499	protein_coding	glutathione peroxidase 2 [Source:HGNC Symbol;Acc:HGNC:4554]	2.62139	6.58162	4.65e-11	2.62e-08	Male-biased
MUC2	11	1074875	1110511	+	12667	protein_coding	mucin 2, oligomeric mucus/gel-forming [Source:HGNC Symbol;Acc:HGNC:7512]	2.63307	3.62963	0.000283826	0.0193059	Male-biased
CALB1	8	90058608	90095475	-	7138	protein_coding	calbindin 1 [Source:HGNC Symbol;Acc:HGNC:1434]	2.75292	4.88231	1.05e-06	0.0002236	Male-biased
ETNPPL	4	108742040	108763054	-	2950	protein_coding	ethanolamine-phosphate phospho-lyase [Source:HGNC Symbol;Acc:HGNC:14404]	2.75799	4.28785	1.8e-05	0.00244299	Male-biased
LY6D	8	142784880	142786592	-	1553	protein_coding	lymphocyte antigen 6 family member D [Source:HGNC Symbol;Acc:HGNC:13348]	2.81974	6.92513	4.36e-12	2.71e-09	Male-biased
TM4SF5	17	4771884	4783213	+	932	protein_coding	transmembrane 4 L six family member 5 [Source:HGNC Symbol;Acc:HGNC:11857]	3.0458	3.66352	0.000248772	0.0176838	Male-biased
TTTY10	Y	20465668	20519228	-	1726	lincRNA	testis-specific transcript, Y-linked 10 [Source:HGNC Symbol;Acc:HGNC:18491]	3.05084	7.74116	9.85e-15	7.07e-12	Male-biased
CALCA	11	14966668	14972354	-	2128	protein_coding	calcitonin related polypeptide alpha [Source:HGNC Symbol;Acc:HGNC:1437]	3.1958	6.47758	9.32e-11	4.9e-08	Male-biased
PCDH11Y	Y	5000226	5742224	+	11672	protein_coding	protocadherin 11 Y-linked [Source:HGNC Symbol;Acc:HGNC:15813]	3.34453	6.61864	3.63e-11	2.09e-08	Male-biased
UGT1A6	2	233691607	233773300	+	5180	protein_coding	UDP glucuronosyltransferase family 1 member A6 [Source:HGNC Symbol;Acc:HGNC:12538]	3.38118	8.07915	6.52e-16	5.32e-13	Male-biased
AKR1C2	10	4987400	5018031	-	6461	protein_coding	aldo-keto reductase family 1 member C2 [Source:HGNC Symbol;Acc:HGNC:385]	3.46112	9.80545	1.07e-22	1.1e-19	Male-biased
FGB	4	154562956	154571086	+	2708	protein_coding	fibrinogen beta chain [Source:HGNC Symbol;Acc:HGNC:3662]	4.47743	8.33818	7.54e-17	6.87e-14	Male-biased
DSG3	18	31447795	31478702	+	5525	protein_coding	desmoglein 3 [Source:HGNC Symbol;Acc:HGNC:3050]	4.6711	8.50587	1.8e-17	1.71e-14	Male-biased
TBL1Y	Y	6910686	7091683	+	2407	protein_coding	transducin beta like 1 Y-linked [Source:HGNC Symbol;Acc:HGNC:18502]	4.90938	12.6618	9.63e-37	1.09e-33	Male-biased
LINC00278	Y	3002912	3102272	+	775	lincRNA	long intergenic non-protein coding RNA 278 [Source:HGNC Symbol;Acc:HGNC:38712]	5.8315	20.6766	5.63e-95	7.84e-92	Male-biased
AC010889.1	Y	19691941	19694606	-	2666	lincRNA	novel transcript	7.30944	27.7924	5.35e-170	9.75e-167	Male-biased
TMSB4Y	Y	13703567	13706024	+	1669	protein_coding	thymosin beta 4 Y-linked [Source:HGNC Symbol;Acc:HGNC:11882]	7.64739	28.206	4.94e-175	9.75e-172	Male-biased
TTTY14	Y	18872501	19077416	-	3239	lincRNA	testis-specific transcript, Y-linked 14 [Source:HGNC Symbol;Acc:HGNC:18495]	7.91867	24.8003	8.89e-136	1.4e-132	Male-biased
NLGN4Y	Y	14522573	14845650	+	8589	protein_coding	neuroligin 4 Y-linked [Source:HGNC Symbol;Acc:HGNC:15529]	8.90793	34.6135	1.59e-262	3.41e-259	Male-biased
TTTY15	Y	12662334	12692233	+	5284	lincRNA	testis-specific transcript, Y-linked 15 [Source:HGNC Symbol;Acc:HGNC:18567]	9.59967	38.2266	0	0	Male-biased
UTY	Y	13248379	13480673	-	9191	protein_coding	ubiquitously transcribed tetratricopeptide repeat containing, Y-linked [Source:HGNC Symbol;Acc:HGNC:12638]	10.2096	41.7577	0	0	Male-biased
ZFY	Y	2935281	2982506	+	5527	protein_coding	zinc finger protein Y-linked [Source:HGNC Symbol;Acc:HGNC:12870]	10.3072	40.0022	0	0	Male-biased
USP9Y	Y	12701231	12860839	+	11237	protein_coding	ubiquitin specific peptidase 9 Y-linked [Source:HGNC Symbol;Acc:HGNC:12633]	10.4369	42.3363	0	0	Male-biased
EIF1AY	Y	20575725	20593154	+	4074	protein_coding	eukaryotic translation initiation factor 1A Y-linked [Source:HGNC Symbol;Acc:HGNC:3252]	10.6136	45.6015	0	0	Male-biased
DDX3Y	Y	12904108	12920478	+	5738	protein_coding	DEAD-box helicase 3 Y-linked [Source:HGNC Symbol;Acc:HGNC:2699]	10.7082	49.6216	0	0	Male-biased
RPS4Y1	Y	2841486	2932000	+	2275	protein_coding	ribosomal protein S4 Y-linked 1 [Source:HGNC Symbol;Acc:HGNC:10425]	10.7383	55.8578	0	0	Male-biased
KDM5D	Y	19703865	19744939	-	9463	protein_coding	lysine demethylase 5D [Source:HGNC Symbol;Acc:HGNC:11115]	10.8493	44.9591	0	0	Male-biased
