# Supplementary material for: Sex-biased molecular differences in lung adenocarcinoma are ethnic and smoking specific
Source: BMC Pulm Med. 2023 Mar 24;23:99. doi: 10.1186/s12890-023-02387-7 (PMC10039609; doi:10.1186/s12890-023-02387-7)
Supplement: Supplementary file 3 — Additional file 3: Table S14. The DEGs identified from the comparison between female and male non-smokers with LUAD in the OncoSG cohort (Asian). [file 12890_2023_2387_MOESM3_ESM.xls]

## Sheet: no_smoking_FM
Table S14. The number of DEGs between female and male non-smokers with LUAD in the OncoSG cohort (Asian).
gene_name	gene_chr	gene_start	gene_end	gene_strand	gene_length	gene_biotype	gene_description	log2FoldChange	stat	pvalue	padj	Sex-biased
TSIX	X	73792205	73829231	+	37027	lincRNA	TSIX transcript, XIST antisense RNA [Source:HGNC Symbol;Acc:HGNC:12377]	-6.32452	-13.4139	5.01e-41	7.78e-38	Female-biased
XIST	X	73820651	73852723	-	25264	lincRNA	X inactive specific transcript [Source:HGNC Symbol;Acc:HGNC:12810]	-5.42618	-12.9668	1.89e-38	2.75e-35	Female-biased
REG1A	2	79120362	79123419	+	1725	protein_coding	regenerating family member 1 alpha [Source:HGNC Symbol;Acc:HGNC:9951]	-4.23645	-4.34858	1.37e-05	0.00398528	Female-biased
ZNF560	19	9466507	9498607	-	2836	protein_coding	zinc finger protein 560 [Source:HGNC Symbol;Acc:HGNC:26484]	-4.11575	-4.9062	9.29e-07	0.000506217	Female-biased
RBFOX1	16	5239802	7713338	+	10121	protein_coding	RNA binding fox-1 homolog 1 [Source:HGNC Symbol;Acc:HGNC:18222]	-4.10618	-4.86508	1.14e-06	0.00057871	Female-biased
PRR9	1	153217584	153219317	+	1229	protein_coding	proline rich 9 [Source:HGNC Symbol;Acc:HGNC:32057]	-4.03627	-4.2488	2.15e-05	0.00568799	Female-biased
DLK1	14	100725705	100738224	+	5312	protein_coding	delta like non-canonical Notch ligand 1 [Source:HGNC Symbol;Acc:HGNC:2907]	-3.97056	-3.77946	0.000157169	0.0234423	Female-biased
SYT4	18	43267878	43277650	-	4437	protein_coding	synaptotagmin 4 [Source:HGNC Symbol;Acc:HGNC:11512]	-3.84484	-5.08547	3.67e-07	0.00027525	Female-biased
MUC6	11	1012821	1036706	-	8428	protein_coding	mucin 6, oligomeric mucus/gel-forming [Source:HGNC Symbol;Acc:HGNC:7517]	-3.76711	-4.46792	7.9e-06	0.00301985	Female-biased
LINC01559	12	13371089	13387167	-	3953	lincRNA	long intergenic non-protein coding RNA 1559 [Source:HGNC Symbol;Acc:HGNC:26598]	-3.72456	-4.27926	1.88e-05	0.00525688	Female-biased
FAM41C	1	868071	876903	-	1971	lincRNA	family with sequence similarity 41 member C [Source:HGNC Symbol;Acc:HGNC:27635]	-2.93875	-4.43069	9.39e-06	0.00314878	Female-biased
BNC1	15	83255903	83284714	-	4795	protein_coding	basonuclin 1 [Source:HGNC Symbol;Acc:HGNC:1081]	-2.93745	-4.7916	1.65e-06	0.000802049	Female-biased
MEG9	14	101064151	101072937	+	3212	lincRNA	maternally expressed 9 [Source:HGNC Symbol;Acc:HGNC:43874]	-2.92262	-4.36761	1.26e-05	0.00372886	Female-biased
LINC00501	3	177294442	177323418	+	2046	lincRNA	long intergenic non-protein coding RNA 501 [Source:HGNC Symbol;Acc:HGNC:43439]	-2.87627	-3.74523	0.000180226	0.0255702	Female-biased
CPA4	7	130293134	130324180	+	3958	protein_coding	carboxypeptidase A4 [Source:HGNC Symbol;Acc:HGNC:15740]	-2.73897	-4.43579	9.17e-06	0.00314878	Female-biased
CA1	8	85327608	85379014	-	4068	protein_coding	carbonic anhydrase 1 [Source:HGNC Symbol;Acc:HGNC:1368]	-2.73851	-4.46489	8.01e-06	0.00301985	Female-biased
ITLN1	1	160876539	160885170	-	1483	protein_coding	intelectin 1 [Source:HGNC Symbol;Acc:HGNC:18259]	-2.65818	-4.71573	2.41e-06	0.00112081	Female-biased
MUC5B	11	1223066	1262172	+	18598	protein_coding	mucin 5B, oligomeric mucus/gel-forming [Source:HGNC Symbol;Acc:HGNC:7516]	-2.65369	-4.23572	2.28e-05	0.00582514	Female-biased
MEG3	14	100779410	100861031	+	23224	lincRNA	maternally expressed 3 [Source:HGNC Symbol;Acc:HGNC:14575]	-2.48469	-5.1288	2.92e-07	0.00023513	Female-biased
FREM3	4	143577302	143700675	-	6869	protein_coding	FRAS1 related extracellular matrix 3 [Source:HGNC Symbol;Acc:HGNC:25172]	-2.43712	-3.83534	0.000125392	0.0205467	Female-biased
UNC13C	15	53978201	54633414	+	14440	protein_coding	unc-13 homolog C [Source:HGNC Symbol;Acc:HGNC:23149]	-2.43465	-4.53532	5.75e-06	0.00238977	Female-biased
CSF3	17	40015361	40017813	+	2220	protein_coding	colony stimulating factor 3 [Source:HGNC Symbol;Acc:HGNC:2438]	-2.42846	-4.44201	8.91e-06	0.00314195	Female-biased
FCGR3B	1	161623196	161631963	-	3073	protein_coding	Fc fragment of IgG receptor IIIb [Source:HGNC Symbol;Acc:HGNC:3620]	-2.3703	-4.97041	6.68e-07	0.00039136	Female-biased
C5orf17	5	23951348	24178263	+	1984	lincRNA	chromosome 5 open reading frame 17 (putative) [Source:HGNC Symbol;Acc:HGNC:26630]	-2.35779	-3.6435	0.000268957	0.0343851	Female-biased
LINC01013	6	132131915	132169374	+	4206	lincRNA	long intergenic non-protein coding RNA 1013 [Source:HGNC Symbol;Acc:HGNC:48987]	-2.35567	-5.12786	2.93e-07	0.00023513	Female-biased
WIF1	12	65050626	65121566	-	2368	protein_coding	WNT inhibitory factor 1 [Source:HGNC Symbol;Acc:HGNC:18081]	-2.31213	-5.06204	4.15e-07	0.000301613	Female-biased
MEIOB	16	1833987	1884294	-	2303	protein_coding	meiosis specific with OB domains [Source:HGNC Symbol;Acc:HGNC:28569]	-2.29812	-3.53931	0.000401167	0.0445836	Female-biased
MUC13	3	124905442	124953819	-	3499	protein_coding	mucin 13, cell surface associated [Source:HGNC Symbol;Acc:HGNC:7511]	-2.27102	-3.71184	0.00020576	0.0282608	Female-biased
ITLN2	1	160945025	160954799	-	1636	protein_coding	intelectin 2 [Source:HGNC Symbol;Acc:HGNC:20599]	-2.25901	-3.90068	9.59e-05	0.0173016	Female-biased
SMIM24	19	3473986	3480542	-	1498	protein_coding	small integral membrane protein 24 [Source:HGNC Symbol;Acc:HGNC:37244]	-2.2201	-4.12349	3.73e-05	0.00895169	Female-biased
HP	16	72054592	72061055	+	5405	protein_coding	haptoglobin [Source:HGNC Symbol;Acc:HGNC:5141]	-2.21693	-5.19008	2.1e-07	0.000181153	Female-biased
PLA2G2A	1	19975431	19980416	-	1685	protein_coding	phospholipase A2 group IIA [Source:HGNC Symbol;Acc:HGNC:9031]	-2.17758	-4.59399	4.35e-06	0.00183965	Female-biased
OLFM4	13	53028759	53052057	+	2897	protein_coding	olfactomedin 4 [Source:HGNC Symbol;Acc:HGNC:17190]	-2.15402	-3.51128	0.000445954	0.0480391	Female-biased
IL6	7	22725884	22732002	+	2069	protein_coding	interleukin 6 [Source:HGNC Symbol;Acc:HGNC:6018]	-2.13739	-4.83651	1.32e-06	0.000654184	Female-biased
DPP6	7	153887097	154894285	+	13574	protein_coding	dipeptidyl peptidase like 6 [Source:HGNC Symbol;Acc:HGNC:3010]	-2.1192	-4.63803	3.52e-06	0.00154419	Female-biased
SLC5A8	12	101155493	101210407	-	4178	protein_coding	solute carrier family 5 member 8 [Source:HGNC Symbol;Acc:HGNC:19119]	-2.01369	-3.69745	0.000217776	0.0296328	Female-biased
INA	10	103277163	103290351	+	3231	protein_coding	internexin neuronal intermediate filament protein alpha [Source:HGNC Symbol;Acc:HGNC:6057]	-1.98955	-3.65173	0.000260484	0.0336719	Female-biased
ODAM	4	70196496	70204576	+	1562	protein_coding	odontogenic, ameloblast associated [Source:HGNC Symbol;Acc:HGNC:26043]	-1.98174	-4.59894	4.25e-06	0.00182979	Female-biased
FRRS1L	9	109130293	109167295	-	15559	protein_coding	ferric chelate reductase 1 like [Source:HGNC Symbol;Acc:HGNC:1362]	-1.96395	-3.86439	0.000111367	0.0187775	Female-biased
CYP3A7	7	99684957	99735196	-	3810	protein_coding	cytochrome P450 family 3 subfamily A member 7 [Source:HGNC Symbol;Acc:HGNC:2640]	-1.93511	-4.2907	1.78e-05	0.00511641	Female-biased
CALB2	16	71358713	71390438	+	1703	protein_coding	calbindin 2 [Source:HGNC Symbol;Acc:HGNC:1435]	-1.92823	-5.03335	4.82e-07	0.000329845	Female-biased
MYEOV	11	69294138	69367726	+	3760	protein_coding	myeloma overexpressed [Source:HGNC Symbol;Acc:HGNC:7563]	-1.88565	-3.87027	0.000108714	0.0185997	Female-biased
CDH8	16	61647242	62037035	-	13529	protein_coding	cadherin 8 [Source:HGNC Symbol;Acc:HGNC:1767]	-1.87628	-3.79316	0.000148744	0.0227696	Female-biased
ITIH2	10	7703269	7749520	+	3378	protein_coding	inter-alpha-trypsin inhibitor heavy chain 2 [Source:HGNC Symbol;Acc:HGNC:6167]	-1.86666	-3.98709	6.69e-05	0.0131847	Female-biased
GCOM1	15	57591908	57714745	+	10302	protein_coding	GRINL1A complex locus 1 [Source:HGNC Symbol;Acc:HGNC:26424]	-1.86163	-3.87763	0.000105481	0.0181802	Female-biased
NOTUM	17	81952507	81961840	-	3019	protein_coding	notum, palmitoleoyl-protein carboxylesterase [Source:HGNC Symbol;Acc:HGNC:27106]	-1.83882	-4.10929	3.97e-05	0.00932789	Female-biased
S100P	4	6693069	6697170	+	1280	protein_coding	S100 calcium binding protein P [Source:HGNC Symbol;Acc:HGNC:10504]	-1.82748	-3.90498	9.42e-05	0.0171297	Female-biased
CCL20	2	227805739	227817564	+	1594	protein_coding	C-C motif chemokine ligand 20 [Source:HGNC Symbol;Acc:HGNC:10619]	-1.81139	-4.24859	2.15e-05	0.00568799	Female-biased
CHRM3	1	239386565	239915452	+	12170	protein_coding	cholinergic receptor muscarinic 3 [Source:HGNC Symbol;Acc:HGNC:1952]	-1.80794	-5.10702	3.27e-07	0.000253839	Female-biased
CBLN1	16	49277917	49281831	-	2594	protein_coding	cerebellin 1 precursor [Source:HGNC Symbol;Acc:HGNC:1543]	-1.7963	-3.53843	0.00040252	0.0445836	Female-biased
HHIP	4	144646021	144745271	+	12074	protein_coding	hedgehog interacting protein [Source:HGNC Symbol;Acc:HGNC:14866]	-1.76866	-4.11073	3.94e-05	0.00932789	Female-biased
ST8SIA6	10	17318383	17454330	-	2696	protein_coding	ST8 alpha-N-acetyl-neuraminide alpha-2,8-sialyltransferase 6 [Source:HGNC Symbol;Acc:HGNC:23317]	-1.76659	-3.76127	0.00016905	0.024584	Female-biased
GJB3	1	34781189	34786369	+	2387	protein_coding	gap junction protein beta 3 [Source:HGNC Symbol;Acc:HGNC:4285]	-1.71704	-3.6615	0.00025074	0.032759	Female-biased
CCDC178	18	32937402	33441101	-	4475	protein_coding	coiled-coil domain containing 178 [Source:HGNC Symbol;Acc:HGNC:29588]	-1.67178	-3.97657	6.99e-05	0.0134445	Female-biased
GDF6	8	96142330	96160792	-	3701	protein_coding	growth differentiation factor 6 [Source:HGNC Symbol;Acc:HGNC:4221]	-1.65786	-4.08614	4.39e-05	0.0100054	Female-biased
NKD1	16	50548330	50649249	+	17425	protein_coding	naked cuticle homolog 1 [Source:HGNC Symbol;Acc:HGNC:17045]	-1.6039	-4.89868	9.65e-07	0.000506217	Female-biased
CD5L	1	157830914	157898256	-	2456	protein_coding	CD5 molecule like [Source:HGNC Symbol;Acc:HGNC:1690]	-1.59329	-3.53567	0.000406736	0.0445836	Female-biased
VAT1L	16	77788530	77980107	+	4137	protein_coding	vesicle amine transport 1 like [Source:HGNC Symbol;Acc:HGNC:29315]	-1.58501	-5.00163	5.68e-07	0.000364047	Female-biased
DCC	18	52340172	53535903	+	13160	protein_coding	DCC netrin 1 receptor [Source:HGNC Symbol;Acc:HGNC:2701]	-1.58337	-3.57038	0.00035647	0.0421033	Female-biased
RSPO4	20	958452	1002264	-	2710	protein_coding	R-spondin 4 [Source:HGNC Symbol;Acc:HGNC:16175]	-1.58161	-4.02583	5.68e-05	0.0115882	Female-biased
S100A12	1	153373706	153375649	-	518	protein_coding	S100 calcium binding protein A12 [Source:HGNC Symbol;Acc:HGNC:10489]	-1.55594	-3.75064	0.000176381	0.0253335	Female-biased
FAM84A	2	14632686	14650814	+	8384	protein_coding	family with sequence similarity 84 member A [Source:HGNC Symbol;Acc:HGNC:20743]	-1.54039	-4.96368	6.92e-07	0.000392547	Female-biased
CXCL3	4	74036589	74038807	-	2219	protein_coding	C-X-C motif chemokine ligand 3 [Source:HGNC Symbol;Acc:HGNC:4604]	-1.50568	-4.24157	2.22e-05	0.00573833	Female-biased
GPM6A	4	175632934	176002664	-	7040	protein_coding	glycoprotein M6A [Source:HGNC Symbol;Acc:HGNC:4460]	-1.49159	-3.57207	0.000354167	0.0420447	Female-biased
NRIP3	11	8980576	9004049	-	4123	protein_coding	nuclear receptor interacting protein 3 [Source:HGNC Symbol;Acc:HGNC:1167]	-1.48774	-3.83545	0.000125336	0.0205467	Female-biased
SLC16A9	10	59650761	59736002	-	4429	protein_coding	solute carrier family 16 member 9 [Source:HGNC Symbol;Acc:HGNC:23520]	-1.47124	-4.09432	4.23e-05	0.00975426	Female-biased
CXCL1	4	73869393	73871242	+	1296	protein_coding	C-X-C motif chemokine ligand 1 [Source:HGNC Symbol;Acc:HGNC:4602]	-1.43958	-3.78256	0.000155223	0.0233015	Female-biased
GAD1	2	170813213	170861151	+	8242	protein_coding	glutamate decarboxylase 1 [Source:HGNC Symbol;Acc:HGNC:4092]	-1.39721	-3.54062	0.000399187	0.0445836	Female-biased
SFRP1	8	41261958	41309497	-	4761	protein_coding	secreted frizzled related protein 1 [Source:HGNC Symbol;Acc:HGNC:10776]	-1.38738	-3.81764	0.000134736	0.0213268	Female-biased
APLN	X	129645259	129654937	-	3205	protein_coding	apelin [Source:HGNC Symbol;Acc:HGNC:16665]	-1.36862	-3.8848	0.000102416	0.0179173	Female-biased
CMTM2	16	66579448	66588275	+	1151	protein_coding	CKLF like MARVEL transmembrane domain containing 2 [Source:HGNC Symbol;Acc:HGNC:19173]	-1.33745	-3.89066	0.0001	0.0177568	Female-biased
MGAT3	22	39457344	39492194	+	5457	protein_coding	mannosyl (beta-1,4-)-glycoprotein beta-1,4-N-acetylglucosaminyltransferase [Source:HGNC Symbol;Acc:HGNC:7046]	-1.32842	-3.80488	0.000141872	0.0221549	Female-biased
PCDHGB4	5	141387698	141512979	+	6906	protein_coding	protocadherin gamma subfamily B, 4 [Source:HGNC Symbol;Acc:HGNC:8711]	-1.30389	-3.53603	0.000406189	0.0445836	Female-biased
L1CAM	X	153861514	153886174	-	7270	protein_coding	L1 cell adhesion molecule [Source:HGNC Symbol;Acc:HGNC:6470]	-1.2723	-3.73364	0.000188733	0.0266148	Female-biased
GREM2	1	240489573	240612149	-	4170	protein_coding	gremlin 2, DAN family BMP antagonist [Source:HGNC Symbol;Acc:HGNC:17655]	-1.26832	-3.75562	0.000172912	0.0249895	Female-biased
MSI1	12	120341330	120369180	-	3090	protein_coding	musashi RNA binding protein 1 [Source:HGNC Symbol;Acc:HGNC:7330]	-1.24985	-3.59117	0.000329201	0.039895	Female-biased
AFF2	X	148500619	149000663	+	14006	protein_coding	AF4/FMR2 family member 2 [Source:HGNC Symbol;Acc:HGNC:3776]	-1.24891	-3.64185	0.000270689	0.0344175	Female-biased
EDNRB	13	77895481	77975529	-	5607	protein_coding	endothelin receptor type B [Source:HGNC Symbol;Acc:HGNC:3180]	-1.24524	-3.74656	0.000179275	0.0255702	Female-biased
CD36	7	80369575	80679277	+	10880	protein_coding	CD36 molecule [Source:HGNC Symbol;Acc:HGNC:1663]	-1.24015	-3.55234	0.000381814	0.0439805	Female-biased
GPR27	3	71754050	71756496	+	2447	protein_coding	G protein-coupled receptor 27 [Source:HGNC Symbol;Acc:HGNC:4482]	-1.23443	-4.12592	3.69e-05	0.00894984	Female-biased
ZBED2	3	111592900	111595443	-	2311	protein_coding	zinc finger BED-type containing 2 [Source:HGNC Symbol;Acc:HGNC:20710]	-1.22858	-3.98517	6.74e-05	0.0131847	Female-biased
ANGPT2	8	6499651	6563409	-	6775	protein_coding	angiopoietin 2 [Source:HGNC Symbol;Acc:HGNC:485]	-1.08635	-4.20287	2.64e-05	0.00666544	Female-biased
F3	1	94529225	94541800	-	2875	protein_coding	coagulation factor III, tissue factor [Source:HGNC Symbol;Acc:HGNC:3541]	-1.08067	-4.04271	5.28e-05	0.0109817	Female-biased
ACKR4	3	132597237	132618967	+	2273	protein_coding	atypical chemokine receptor 4 [Source:HGNC Symbol;Acc:HGNC:1611]	-1.06383	-3.53477	0.000408127	0.0445836	Female-biased
LAMA3	18	23689443	23956222	+	14678	protein_coding	laminin subunit alpha 3 [Source:HGNC Symbol;Acc:HGNC:6483]	-1.06298	-3.77212	0.00016187	0.023754	Female-biased
KIAA1324L	7	86876906	87059699	-	8115	protein_coding	KIAA1324 like [Source:HGNC Symbol;Acc:HGNC:21945]	-1.02604	-3.54336	0.00039507	0.0445836	Female-biased
PLCB4	20	9068763	9481242	+	6900	protein_coding	phospholipase C beta 4 [Source:HGNC Symbol;Acc:HGNC:9059]	-1.00881	-3.54073	0.000399027	0.0445836	Female-biased
HHIPL2	1	222522258	222548103	-	3289	protein_coding	HHIP like 2 [Source:HGNC Symbol;Acc:HGNC:25842]	1.02164	4.85844	0.000439557	0.0490524	Male-biased
OTOA	16	21663971	21761935	+	7538	protein_coding	otoancorin [Source:HGNC Symbol;Acc:HGNC:16378]	1.14518	3.91664	8.98e-05	0.01677	Male-biased
ATP6V0D2	8	85987323	86154228	+	3010	protein_coding	ATPase H+ transporting V0 subunit d2 [Source:HGNC Symbol;Acc:HGNC:18266]	1.14822	3.5993	0.000319079	0.0388708	Male-biased
WFIKKN1	16	629239	634116	+	4878	protein_coding	WAP, follistatin/kazal, immunoglobulin, kunitz and netrin domain containing 1 [Source:HGNC Symbol;Acc:HGNC:30912]	1.26699	4.08033	4.5e-05	0.0101332	Male-biased
UCHL1	4	41256413	41268455	+	2282	protein_coding	ubiquitin C-terminal hydrolase L1 [Source:HGNC Symbol;Acc:HGNC:12513]	1.302	4.05307	5.05e-05	0.0107907	Male-biased
HAR1A	20	63102205	63104386	+	1882	lincRNA	highly accelerated region 1A [Source:HGNC Symbol;Acc:HGNC:33117]	1.40765	3.91951	8.87e-05	0.01677	Male-biased
DHRS2	14	23630115	23645639	+	7556	protein_coding	dehydrogenase/reductase 2 [Source:HGNC Symbol;Acc:HGNC:18349]	1.47523	3.71746	0.000201237	0.0280382	Male-biased
AMBP	9	114060127	114078472	-	2041	protein_coding	alpha-1-microglobulin/bikunin precursor [Source:HGNC Symbol;Acc:HGNC:453]	1.68026	3.93338	8.38e-05	0.0159746	Male-biased
PCSK1N	X	48831094	48835633	-	1363	protein_coding	proprotein convertase subtilisin/kexin type 1 inhibitor [Source:HGNC Symbol;Acc:HGNC:17301]	1.7262	3.84934	0.000118438	0.019826	Male-biased
FAM153C	5	178006405	178055559	+	4285	protein_coding	family with sequence similarity 153 member C [Source:HGNC Symbol;Acc:HGNC:33936]	1.88908	3.91391	9.08e-05	0.01677	Male-biased
GPX2	14	64939152	64942905	-	1499	protein_coding	glutathione peroxidase 2 [Source:HGNC Symbol;Acc:HGNC:4554]	2.02178	3.67649	0.000236468	0.0318042	Male-biased
TERC	3	169764520	169765060	-	541	lincRNA	telomerase RNA component [Source:HGNC Symbol;Acc:HGNC:11727]	2.08012	4.19822	2.69e-05	0.00673082	Male-biased
IL36G	2	112973203	112985665	+	1380	protein_coding	interleukin 36 gamma [Source:HGNC Symbol;Acc:HGNC:15741]	2.18641	4.04403	5.25e-05	0.0109817	Male-biased
SNHG25	17	64145970	64146476	+	278	lincRNA	small nucleolar RNA host gene 25 [Source:HGNC Symbol;Acc:HGNC:51534]	2.1973	3.8684	0.000109551	0.0186061	Male-biased
HTR3A	11	113974881	113990313	+	2772	protein_coding	5-hydroxytryptamine receptor 3A [Source:HGNC Symbol;Acc:HGNC:5297]	2.36853	4.46394	8.05e-06	0.00301985	Male-biased
ASZ1	7	117363222	117428123	-	3065	protein_coding	ankyrin repeat, SAM and basic leucine zipper domain containing 1 [Source:HGNC Symbol;Acc:HGNC:1350]	2.51981	4.27036	1.95e-05	0.00540579	Male-biased
SLC47A2	17	19678288	19718979	-	6691	protein_coding	solute carrier family 47 member 2 [Source:HGNC Symbol;Acc:HGNC:26439]	2.59206	3.89493	9.82e-05	0.0175809	Male-biased
SLCO1B3	12	20810702	20916911	+	3542	protein_coding	solute carrier organic anion transporter family member 1B3 [Source:HGNC Symbol;Acc:HGNC:10961]	2.7232	3.66118	0.000251052	0.032759	Male-biased
UPK3A	22	45284982	45295874	+	1051	protein_coding	uroplakin 3A [Source:HGNC Symbol;Acc:HGNC:12580]	2.80666	5.89465	3.75e-09	4.16e-06	Male-biased
TMSB4Y	Y	13703567	13706024	+	1669	protein_coding	thymosin beta 4 Y-linked [Source:HGNC Symbol;Acc:HGNC:11882]	7.4092	21.2898	1.41e-100	2.73e-97	Male-biased
TTTY14	Y	18872501	19077416	-	3239	lincRNA	testis-specific transcript, Y-linked 14 [Source:HGNC Symbol;Acc:HGNC:18495]	8.18092	17.3431	2.23e-67	3.7e-64	Male-biased
NLGN4Y	Y	14522573	14845650	+	8589	protein_coding	neuroligin 4 Y-linked [Source:HGNC Symbol;Acc:HGNC:15529]	8.81839	22.2257	1.94e-109	4.1e-106	Male-biased
TTTY15	Y	12662334	12692233	+	5284	lincRNA	testis-specific transcript, Y-linked 15 [Source:HGNC Symbol;Acc:HGNC:18567]	9.5266	29.0995	3.65e-186	1.06e-182	Male-biased
ZFY	Y	2935281	2982506	+	5527	protein_coding	zinc finger protein Y-linked [Source:HGNC Symbol;Acc:HGNC:12870]	10.1347	28.2037	5.26e-175	1.22e-171	Male-biased
UTY	Y	13248379	13480673	-	9191	protein_coding	ubiquitously transcribed tetratricopeptide repeat containing, Y-linked [Source:HGNC Symbol;Acc:HGNC:12638]	10.1791	30.9712	1.32e-210	5.11e-207	Male-biased
EIF1AY	Y	20575725	20593154	+	4074	protein_coding	eukaryotic translation initiation factor 1A Y-linked [Source:HGNC Symbol;Acc:HGNC:3252]	10.3587	30.9857	8.41e-211	3.91e-207	Male-biased
USP9Y	Y	12701231	12860839	+	11237	protein_coding	ubiquitin specific peptidase 9 Y-linked [Source:HGNC Symbol;Acc:HGNC:12633]	10.3894	32.9496	4.29e-238	3.32e-234	Male-biased
DDX3Y	Y	12904108	12920478	+	5738	protein_coding	DEAD-box helicase 3 Y-linked [Source:HGNC Symbol;Acc:HGNC:2699]	10.5135	32.7374	4.58e-235	2.67e-231	Male-biased
RPS4Y1	Y	2841486	2932000	+	2275	protein_coding	ribosomal protein S4 Y-linked 1 [Source:HGNC Symbol;Acc:HGNC:10425]	10.6401	35.4968	5.51e-276	1.28e-271	Male-biased
KDM5D	Y	19703865	19744939	-	9463	protein_coding	lysine demethylase 5D [Source:HGNC Symbol;Acc:HGNC:11115]	10.9419	32.9985	8.54e-239	9.93e-235	Male-biased
