# Supplementary material for: Sex-biased molecular differences in lung adenocarcinoma are ethnic and smoking specific
Source: BMC Pulm Med. 2023 Mar 24;23:99. doi: 10.1186/s12890-023-02387-7 (PMC10039609; doi:10.1186/s12890-023-02387-7)
Supplement: Supplementary file 4 — Additional file 4: Table S15. The DEGs identified from the comparison between female and male smokers with LUAD in the OncoSG cohort (Asian). [file 12890_2023_2387_MOESM4_ESM.xls]

## Sheet: smoking_FM
Table S15. The number of DEGs between female and male smokers with LUAD in the OncoSG cohort (Asian).
gene_name	gene_chr	gene_start	gene_end	gene_strand	gene_length	gene_biotype	gene_description	log2FoldChange	stat	pvalue	padj	Sex-biased
XIST	X	73820651	73852723	-	25264	lincRNA	X inactive specific transcript [Source:HGNC Symbol;Acc:HGNC:12810]	-8.55749	-16.5641	1.27e-61	3.16e-58	Female-biased
TSIX	X	73792205	73829231	+	37027	lincRNA	TSIX transcript, XIST antisense RNA [Source:HGNC Symbol;Acc:HGNC:12377]	-7.53033	-16.2373	2.75e-59	6.16e-56	Female-biased
ALB	4	73397114	73421412	+	3377	protein_coding	albumin [Source:HGNC Symbol;Acc:HGNC:399]	-2.87248	-4.54005	5.62e-06	0.00360561	Female-biased
GRIK3	1	36795527	37034129	-	10111	protein_coding	glutamate ionotropic receptor kainate type subunit 3 [Source:HGNC Symbol;Acc:HGNC:4581]	-2.71795	-3.79333	0.000148638	0.0463233	Female-biased
CCDC192	5	127703389	127941634	+	1901	protein_coding	coiled-coil domain containing 192 [Source:HGNC Symbol;Acc:HGNC:49566]	-2.56329	-4.16939	3.05e-05	0.0144323	Female-biased
KRT81	12	52285913	52291534	-	1929	protein_coding	keratin 81 [Source:HGNC Symbol;Acc:HGNC:6458]	-2.5023	-4.39788	1.09e-05	0.00662952	Female-biased
HLA-DRB5	6	32517343	32530287	-	1260	protein_coding	major histocompatibility complex, class II, DR beta 5 [Source:HGNC Symbol;Acc:HGNC:4953]	-2.32176	-3.75113	0.00017604	0.0495452	Female-biased
SLC30A2	1	26037252	26046133	-	3498	protein_coding	solute carrier family 30 member 2 [Source:HGNC Symbol;Acc:HGNC:11013]	-2.22662	-4.2632	2.02e-05	0.0107088	Female-biased
TMEM130	7	98846488	98870771	-	4663	protein_coding	transmembrane protein 130 [Source:HGNC Symbol;Acc:HGNC:25429]	-1.6825	-3.76671	0.000165413	0.048869	Female-biased
GRID1	10	85599555	86366493	-	5927	protein_coding	glutamate ionotropic receptor delta type subunit 1 [Source:HGNC Symbol;Acc:HGNC:4575]	-1.58631	-4.3221	1.55e-05	0.00885029	Female-biased
ARNT2	15	80404350	80597937	+	7741	protein_coding	aryl hydrocarbon receptor nuclear translocator 2 [Source:HGNC Symbol;Acc:HGNC:16876]	-1.35775	-3.85709	0.000114744	0.0384289	Female-biased
AGMAT	1	15572353	15585110	-	2500	protein_coding	agmatinase [Source:HGNC Symbol;Acc:HGNC:18407]	1.66435	3.98467	6.76e-05	0.0263393	Male-biased
COL7A1	3	48564073	48595267	-	11071	protein_coding	collagen type VII alpha 1 chain [Source:HGNC Symbol;Acc:HGNC:2214]	1.66545	3.74621	0.000179525	0.0497329	Male-biased
TRIM16L	17	18697998	18736118	+	4329	protein_coding	tripartite motif containing 16 like [Source:HGNC Symbol;Acc:HGNC:32670]	1.85333	4.15239	3.29e-05	0.014766	Male-biased
RHOV	15	40872214	40874289	-	1705	protein_coding	ras homolog family member V [Source:HGNC Symbol;Acc:HGNC:18313]	2.09347	3.95763	7.57e-05	0.0283094	Male-biased
NMNAT2	1	183248237	183418602	-	7165	protein_coding	nicotinamide nucleotide adenylyltransferase 2 [Source:HGNC Symbol;Acc:HGNC:16789]	2.10645	3.75028	0.00017664	0.0495452	Male-biased
SLC7A11	4	138164097	138242349	-	9645	protein_coding	solute carrier family 7 member 11 [Source:HGNC Symbol;Acc:HGNC:11059]	2.16658	3.92393	8.71e-05	0.0315296	Male-biased
GJB3	1	34781189	34786369	+	2387	protein_coding	gap junction protein beta 3 [Source:HGNC Symbol;Acc:HGNC:4285]	2.20513	3.78411	0.00015426	0.0467763	Male-biased
IL20RB	3	136946230	137011085	+	2473	protein_coding	interleukin 20 receptor subunit beta [Source:HGNC Symbol;Acc:HGNC:6004]	2.23008	4.0507	5.11e-05	0.0212195	Male-biased
S100A2	1	153561108	153567890	-	1567	protein_coding	S100 calcium binding protein A2 [Source:HGNC Symbol;Acc:HGNC:10492]	2.2379	3.87217	0.000107872	0.037239	Male-biased
PCSK1	5	96390415	96434143	-	5307	protein_coding	proprotein convertase subtilisin/kexin type 1 [Source:HGNC Symbol;Acc:HGNC:8743]	2.3266	3.78674	0.000152638	0.0467763	Male-biased
AKR1C1	10	4963253	4983283	+	8765	protein_coding	aldo-keto reductase family 1 member C1 [Source:HGNC Symbol;Acc:HGNC:384]	2.51114	3.91134	9.18e-05	0.0326917	Male-biased
LTF	3	46435645	46485234	-	4247	protein_coding	lactotransferrin [Source:HGNC Symbol;Acc:HGNC:6720]	2.55604	4.54277	5.55e-06	0.00360561	Male-biased
COL25A1	4	108808725	109302752	-	8744	protein_coding	collagen type XXV alpha 1 chain [Source:HGNC Symbol;Acc:HGNC:18603]	2.59114	3.98289	6.81e-05	0.0263393	Male-biased
GNG4	1	235547687	235650754	-	5401	protein_coding	G protein subunit gamma 4 [Source:HGNC Symbol;Acc:HGNC:4407]	2.68726	4.22042	2.44e-05	0.0124354	Male-biased
EREG	4	74365143	74388751	+	5717	protein_coding	epiregulin [Source:HGNC Symbol;Acc:HGNC:3443]	2.68892	3.87502	0.000106615	0.037239	Male-biased
FSIP2	2	185738895	185833290	+	23494	protein_coding	fibrous sheath interacting protein 2 [Source:HGNC Symbol;Acc:HGNC:21675]	2.7638	4.62451	3.75e-06	0.00271794	Male-biased
CYP24A1	20	54153449	54173973	-	3972	protein_coding	cytochrome P450 family 24 subfamily A member 1 [Source:HGNC Symbol;Acc:HGNC:2602]	2.82555	4.31756	1.58e-05	0.00885029	Male-biased
TTTY10	Y	20465668	20519228	-	1726	lincRNA	testis-specific transcript, Y-linked 10 [Source:HGNC Symbol;Acc:HGNC:18491]	2.90754	4.09897	4.15e-05	0.0179076	Male-biased
PI3	20	45174876	45176544	+	577	protein_coding	peptidase inhibitor 3 [Source:HGNC Symbol;Acc:HGNC:8947]	2.97605	4.5472	5.44e-06	0.00360561	Male-biased
LY6K	8	142700111	142705127	+	4049	protein_coding	lymphocyte antigen 6 family member K [Source:HGNC Symbol;Acc:HGNC:24225]	3.1327	4.29298	1.76e-05	0.00964816	Male-biased
HNF4A	20	44355700	44434596	+	7311	protein_coding	hepatocyte nuclear factor 4 alpha [Source:HGNC Symbol;Acc:HGNC:5024]	3.17505	4.10891	3.98e-05	0.0174903	Male-biased
AKR1B10	7	134527592	134541408	+	1744	protein_coding	aldo-keto reductase family 1 member B10 [Source:HGNC Symbol;Acc:HGNC:382]	3.30833	4.17589	2.97e-05	0.0144323	Male-biased
CYP4F3	19	15640897	15662825	+	5517	protein_coding	cytochrome P450 family 4 subfamily F member 3 [Source:HGNC Symbol;Acc:HGNC:2646]	3.37031	4.73445	2.2e-06	0.00164288	Male-biased
C12orf56	12	64264762	64391192	-	5504	protein_coding	chromosome 12 open reading frame 56 [Source:HGNC Symbol;Acc:HGNC:26967]	3.48536	3.79808	0.000145819	0.0460849	Male-biased
DEFA3	8	7015869	7018301	-	498	protein_coding	defensin alpha 3 [Source:HGNC Symbol;Acc:HGNC:2762]	3.67558	3.97698	6.98e-05	0.0265448	Male-biased
HHIPL2	1	222522258	222548103	-	3289	protein_coding	HHIP like 2 [Source:HGNC Symbol;Acc:HGNC:25842]	3.70568	4.59247	4.38e-06	0.00307149	Male-biased
SERPINB5	18	63476761	63505085	+	3939	protein_coding	serpin family B member 5 [Source:HGNC Symbol;Acc:HGNC:8949]	3.79906	4.8218	1.42e-06	0.00114011	Male-biased
LY6D	8	142784880	142786592	-	1553	protein_coding	lymphocyte antigen 6 family member D [Source:HGNC Symbol;Acc:HGNC:13348]	3.82041	4.16775	3.08e-05	0.0144323	Male-biased
CLDN10	13	95433604	95579759	+	3380	protein_coding	claudin 10 [Source:HGNC Symbol;Acc:HGNC:2033]	3.86339	6.11544	9.63e-10	9.82e-07	Male-biased
UGT1A6	2	233691607	233773300	+	5180	protein_coding	UDP glucuronosyltransferase family 1 member A6 [Source:HGNC Symbol;Acc:HGNC:12538]	3.95763	4.35274	1.34e-05	0.0079389	Male-biased
CHRNA9	4	40335329	40355217	+	3168	protein_coding	cholinergic receptor nicotinic alpha 9 subunit [Source:HGNC Symbol;Acc:HGNC:14079]	4.1355	4.16415	3.13e-05	0.0144323	Male-biased
IGF2BP1	17	48997412	49055650	+	9109	protein_coding	insulin like growth factor 2 mRNA binding protein 1 [Source:HGNC Symbol;Acc:HGNC:28866]	4.21841	4.02004	5.82e-05	0.0235987	Male-biased
AKR1C2	10	4987400	5018031	-	6461	protein_coding	aldo-keto reductase family 1 member C2 [Source:HGNC Symbol;Acc:HGNC:385]	4.56879	5.76917	7.97e-09	7.48e-06	Male-biased
KRT6A	12	52487174	52493257	-	2928	protein_coding	keratin 6A [Source:HGNC Symbol;Acc:HGNC:6443]	4.67172	5.06046	4.18e-07	0.00034759	Male-biased
REG4	1	119794018	119811660	-	3493	protein_coding	regenerating family member 4 [Source:HGNC Symbol;Acc:HGNC:22977]	4.68468	3.76169	0.000168771	0.0491824	Male-biased
TBL1Y	Y	6910686	7091683	+	2407	protein_coding	transducin beta like 1 Y-linked [Source:HGNC Symbol;Acc:HGNC:18502]	4.90936	6.34326	2.25e-10	2.4e-07	Male-biased
KLK8	19	50996007	51002711	-	1865	protein_coding	kallikrein related peptidase 8 [Source:HGNC Symbol;Acc:HGNC:6369]	5.35757	4.47861	7.51e-06	0.00468298	Male-biased
CPLX2	5	175796310	175884020	+	7099	protein_coding	complexin 2 [Source:HGNC Symbol;Acc:HGNC:2310]	5.51967	4.16223	3.15e-05	0.0144323	Male-biased
LINC00278	Y	3002912	3102272	+	775	lincRNA	long intergenic non-protein coding RNA 278 [Source:HGNC Symbol;Acc:HGNC:38712]	5.93392	8.84078	9.51e-19	1.18e-15	Male-biased
DSG3	18	31447795	31478702	+	5525	protein_coding	desmoglein 3 [Source:HGNC Symbol;Acc:HGNC:3050]	6.06753	4.79011	1.67e-06	0.0012898	Male-biased
FGB	4	154562956	154571086	+	2708	protein_coding	fibrinogen beta chain [Source:HGNC Symbol;Acc:HGNC:3662]	6.3	5.66352	1.48e-08	1.33e-05	Male-biased
TTTY14	Y	18872501	19077416	-	3239	lincRNA	testis-specific transcript, Y-linked 14 [Source:HGNC Symbol;Acc:HGNC:18495]	7.86193	10.8821	1.4e-27	1.97e-24	Male-biased
TMSB4Y	Y	13703567	13706024	+	1669	protein_coding	thymosin beta 4 Y-linked [Source:HGNC Symbol;Acc:HGNC:11882]	7.90908	11.9295	8.3e-33	1.33e-29	Male-biased
NLGN4Y	Y	14522573	14845650	+	8589	protein_coding	neuroligin 4 Y-linked [Source:HGNC Symbol;Acc:HGNC:15529]	9.22894	15.0643	2.78e-51	4.8e-48	Male-biased
TTTY15	Y	12662334	12692233	+	5284	lincRNA	testis-specific transcript, Y-linked 15 [Source:HGNC Symbol;Acc:HGNC:18567]	9.69022	15.4674	5.76e-54	1.17e-50	Male-biased
UTY	Y	13248379	13480673	-	9191	protein_coding	ubiquitously transcribed tetratricopeptide repeat containing, Y-linked [Source:HGNC Symbol;Acc:HGNC:12638]	10.3116	16.9312	2.65e-64	7.43e-61	Male-biased
KDM5D	Y	19703865	19744939	-	9463	protein_coding	lysine demethylase 5D [Source:HGNC Symbol;Acc:HGNC:11115]	10.4262	19.1197	1.73e-81	9.72e-78	Male-biased
ZFY	Y	2935281	2982506	+	5527	protein_coding	zinc finger protein Y-linked [Source:HGNC Symbol;Acc:HGNC:12870]	10.6986	17.09	1.76e-65	5.65e-62	Male-biased
DDX3Y	Y	12904108	12920478	+	5738	protein_coding	DEAD-box helicase 3 Y-linked [Source:HGNC Symbol;Acc:HGNC:2699]	11.1144	20.9582	1.58e-97	1.77e-93	Male-biased
RPS4Y1	Y	2841486	2932000	+	2275	protein_coding	ribosomal protein S4 Y-linked 1 [Source:HGNC Symbol;Acc:HGNC:10425]	11.3219	29.4604	9.27e-191	2.08e-186	Male-biased
USP9Y	Y	12701231	12860839	+	11237	protein_coding	ubiquitin specific peptidase 9 Y-linked [Source:HGNC Symbol;Acc:HGNC:12633]	11.3735	18.0885	3.93e-73	1.76e-69	Male-biased
EIF1AY	Y	20575725	20593154	+	4074	protein_coding	eukaryotic translation initiation factor 1A Y-linked [Source:HGNC Symbol;Acc:HGNC:3252]	11.7621	19.7764	4.76e-87	3.56e-83	Male-biased
