# Supplementary material for: Sex-biased molecular differences in lung adenocarcinoma are ethnic and smoking specific
Source: BMC Pulm Med. 2023 Mar 24;23:99. doi: 10.1186/s12890-023-02387-7 (PMC10039609; doi:10.1186/s12890-023-02387-7)
Supplement: Supplementary file 5 — Additional file 5: Table S16. The DEGs identified from the comparison between all female and male LUADs in the TCGA cohort (Non-Asian). [file 12890_2023_2387_MOESM5_ESM.xls]

## Sheet: All FM
Table S16. The number of DEGs between all female and male LUADs in the TCGA cohort (Non-Asian).
gene_name	gene_chr	gene_start	gene_end	gene_strand	gene_length	gene_biotype	gene_description	log2FoldChange	stat	pvalue	padj	Sex-biased
XIST	X	73820651	73852723	-	25264	lincRNA	X inactive specific transcript [Source:HGNC Symbol;Acc:HGNC:12810]	-5.31767	-20.1465	2.89e-90	3.6e-87	Female-biased
SLC10A2	13	103043998	103066846	-	3779	protein_coding	solute carrier family 10 member 2 [Source:HGNC Symbol;Acc:HGNC:10906]	-3.31955	-8.73863	2.36e-18	1.11e-15	Female-biased
GLYATL2	11	58834065	58904215	-	1838	protein_coding	glycine-N-acyltransferase like 2 [Source:HGNC Symbol;Acc:HGNC:24178]	-3.1464	-11.0041	3.65e-28	2.86e-25	Female-biased
CALML5	10	5498697	5499555	-	859	protein_coding	calmodulin like 5 [Source:HGNC Symbol;Acc:HGNC:18180]	-2.96243	-7.99904	1.25e-15	4.36e-13	Female-biased
S100A7	1	153457744	153460701	-	536	protein_coding	S100 calcium binding protein A7 [Source:HGNC Symbol;Acc:HGNC:10497]	-2.48967	-7.10189	1.23e-12	2.93e-10	Female-biased
TSIX	X	73792205	73829231	+	37027	lincRNA	TSIX transcript, XIST antisense RNA [Source:HGNC Symbol;Acc:HGNC:12377]	-2.42592	-15.8193	2.29e-56	2.55e-53	Female-biased
NPY	7	24284163	24291865	+	921	protein_coding	neuropeptide Y [Source:HGNC Symbol;Acc:HGNC:7955]	-2.41119	-5.39636	6.8e-08	5.83e-06	Female-biased
CA10	17	51630313	52160017	-	4450	protein_coding	carbonic anhydrase 10 [Source:HGNC Symbol;Acc:HGNC:1369]	-2.39206	-7.03476	2e-12	4.65e-10	Female-biased
PSG4	19	43192702	43207299	-	6274	protein_coding	pregnancy specific beta-1-glycoprotein 4 [Source:HGNC Symbol;Acc:HGNC:9521]	-2.29539	-4.82292	1.41e-06	6.92e-05	Female-biased
KCNJ18	17	21692523	21704612	+	2196	protein_coding	potassium voltage-gated channel subfamily J member 18 [Source:HGNC Symbol;Acc:HGNC:39080]	-2.22476	-4.15775	3.21e-05	0.000750871	Female-biased
SOX1	13	112067647	112070488	+	2842	protein_coding	SRY-box 1 [Source:HGNC Symbol;Acc:HGNC:11189]	-2.10968	-4.46172	8.13e-06	0.0002726	Female-biased
SSX5	X	48186220	48196763	-	1484	protein_coding	SSX family member 5 [Source:HGNC Symbol;Acc:HGNC:11339]	-2.06441	-3.55988	0.000371027	0.00443183	Female-biased
HAND1	5	154474972	154478264	-	1738	protein_coding	heart and neural crest derivatives expressed 1 [Source:HGNC Symbol;Acc:HGNC:4807]	-2.02542	-6.0488	1.46e-09	2.01e-07	Female-biased
HOXC12	12	53954834	53958956	+	3335	protein_coding	homeobox C12 [Source:HGNC Symbol;Acc:HGNC:5124]	-1.9336	-4.01285	6e-05	0.00118251	Female-biased
IRX4	5	1877413	1887236	-	2815	protein_coding	iroquois homeobox 4 [Source:HGNC Symbol;Acc:HGNC:6129]	-1.88813	-5.38118	7.4e-08	6.27e-06	Female-biased
SORCS3	10	104641101	105265235	+	5764	protein_coding	sortilin related VPS10 domain containing receptor 3 [Source:HGNC Symbol;Acc:HGNC:16699]	-1.82602	-6.80011	1.05e-11	2.24e-09	Female-biased
S100A7A	1	153416524	153423225	+	4457	protein_coding	S100 calcium binding protein A7A [Source:HGNC Symbol;Acc:HGNC:21657]	-1.78185	-3.6573	0.000254886	0.00340338	Female-biased
MRGPRE	11	3227698	3232386	-	1409	protein_coding	MAS related GPR family member E [Source:HGNC Symbol;Acc:HGNC:30694]	-1.76373	-6.1558	7.47e-10	1.08e-07	Female-biased
SHISA3	4	42397839	42402487	+	1971	protein_coding	shisa family member 3 [Source:HGNC Symbol;Acc:HGNC:25159]	-1.75158	-6.85316	7.22e-12	1.59e-09	Female-biased
FADS6	17	74877299	74893781	-	2861	protein_coding	fatty acid desaturase 6 [Source:HGNC Symbol;Acc:HGNC:30459]	-1.72843	-5.7287	1.01e-08	1.17e-06	Female-biased
CASR	3	122183683	122291629	+	12005	protein_coding	calcium sensing receptor [Source:HGNC Symbol;Acc:HGNC:1514]	-1.68454	-5.73715	9.63e-09	1.11e-06	Female-biased
CNMD	13	52703264	52739812	-	1628	protein_coding	chondromodulin [Source:HGNC Symbol;Acc:HGNC:17005]	-1.67664	-4.38369	1.17e-05	0.000359155	Female-biased
DLK1	14	100725705	100738224	+	5312	protein_coding	delta like non-canonical Notch ligand 1 [Source:HGNC Symbol;Acc:HGNC:2907]	-1.65898	-3.6944	0.000220408	0.00305624	Female-biased
LINC01331	5	74369376	74536976	-	568	lincRNA	long intergenic non-protein coding RNA 1331 [Source:HGNC Symbol;Acc:HGNC:50538]	-1.65682	-4.37086	1.24e-05	0.000375706	Female-biased
LRRC55	11	57181747	57191717	+	5410	protein_coding	leucine rich repeat containing 55 [Source:HGNC Symbol;Acc:HGNC:32324]	-1.63411	-9.06965	1.19e-19	6.66e-17	Female-biased
SPRR2G	1	153149582	153150869	-	568	protein_coding	small proline rich protein 2G [Source:HGNC Symbol;Acc:HGNC:11267]	-1.62252	-3.51478	0.000440121	0.00505483	Female-biased
LINC01740	1	212545694	212556065	+	332	lincRNA	long intergenic non-protein coding RNA 1740 [Source:HGNC Symbol;Acc:HGNC:52528]	-1.58438	-5.37252	7.76e-08	6.53e-06	Female-biased
SLC18A3	10	49610301	49612720	+	2420	protein_coding	solute carrier family 18 member A3 [Source:HGNC Symbol;Acc:HGNC:10936]	-1.57714	-3.59137	0.000328945	0.00408186	Female-biased
C6orf15	6	31111223	31112559	-	1140	protein_coding	chromosome 6 open reading frame 15 [Source:HGNC Symbol;Acc:HGNC:13927]	-1.52791	-4.29576	1.74e-05	0.000484143	Female-biased
PADI3	1	17249098	17284233	+	3189	protein_coding	peptidyl arginine deiminase 3 [Source:HGNC Symbol;Acc:HGNC:18337]	-1.5255	-4.54073	5.61e-06	0.000204808	Female-biased
ZBTB20-AS5	3	114445521	114529452	+	1855	lincRNA	ZBTB20 antisense RNA 5 [Source:HGNC Symbol;Acc:HGNC:52841]	-1.49054	-5.33088	9.77e-08	7.76e-06	Female-biased
OLIG1	21	33070144	33072420	+	2277	protein_coding	oligodendrocyte transcription factor 1 [Source:HGNC Symbol;Acc:HGNC:16983]	-1.46375	-6.49108	8.52e-11	1.53e-08	Female-biased
KRT23	17	40922696	40937634	-	2902	protein_coding	keratin 23 [Source:HGNC Symbol;Acc:HGNC:6438]	-1.44389	-5.61015	2.02e-08	2.1e-06	Female-biased
SERPIND1	22	20773879	20787720	+	2553	protein_coding	serpin family D member 1 [Source:HGNC Symbol;Acc:HGNC:4838]	-1.43002	-5.95011	2.68e-09	3.53e-07	Female-biased
IGFL3	19	46120071	46124674	-	662	protein_coding	IGF like family member 3 [Source:HGNC Symbol;Acc:HGNC:32930]	-1.42773	-4.69315	2.69e-06	0.00011658	Female-biased
DIO1	1	53891239	53911086	+	2282	protein_coding	iodothyronine deiodinase 1 [Source:HGNC Symbol;Acc:HGNC:2883]	-1.40917	-6.70324	2.04e-11	4.23e-09	Female-biased
MEGF11	15	65895079	66253747	-	9828	protein_coding	multiple EGF like domains 11 [Source:HGNC Symbol;Acc:HGNC:29635]	-1.39016	-6.06723	1.3e-09	1.81e-07	Female-biased
GSG1L	16	27787535	28063509	-	5213	protein_coding	GSG1 like [Source:HGNC Symbol;Acc:HGNC:28283]	-1.3848	-6.42232	1.34e-10	2.29e-08	Female-biased
IL36A	2	113005461	113008044	+	888	protein_coding	interleukin 36 alpha [Source:HGNC Symbol;Acc:HGNC:15562]	-1.38408	-3.84063	0.000122719	0.0020161	Female-biased
LINC01511	5	1363582	1380067	-	1692	lincRNA	long intergenic non-protein coding RNA 1511 [Source:HGNC Symbol;Acc:HGNC:51200]	-1.3558	-4.8537	1.21e-06	6.08e-05	Female-biased
LRRTM1	2	80288351	80304749	-	5044	protein_coding	leucine rich repeat transmembrane neuronal 1 [Source:HGNC Symbol;Acc:HGNC:19408]	-1.34517	-4.64039	3.48e-06	0.00014009	Female-biased
SCGB3A1	5	180590103	180591540	-	846	protein_coding	secretoglobin family 3A member 1 [Source:HGNC Symbol;Acc:HGNC:18384]	-1.33853	-5.24878	1.53e-07	1.13e-05	Female-biased
ZFR2	19	3804024	3869032	-	5944	protein_coding	zinc finger RNA binding protein 2 [Source:HGNC Symbol;Acc:HGNC:29189]	-1.31141	-5.03056	4.89e-07	2.89e-05	Female-biased
SLC6A3	5	1392790	1445430	-	4461	protein_coding	solute carrier family 6 member 3 [Source:HGNC Symbol;Acc:HGNC:11049]	-1.30937	-5.06292	4.13e-07	2.51e-05	Female-biased
ABCC12	16	48081006	48156018	-	8699	protein_coding	ATP binding cassette subfamily C member 12 [Source:HGNC Symbol;Acc:HGNC:14640]	-1.28526	-5.06627	4.06e-07	2.48e-05	Female-biased
CGA	6	87085498	87095406	-	2284	protein_coding	glycoprotein hormones, alpha polypeptide [Source:HGNC Symbol;Acc:HGNC:1885]	-1.28378	-3.01003	0.0026122	0.0178269	Female-biased
GLP2R	17	9822206	9892102	+	6052	protein_coding	glucagon like peptide 2 receptor [Source:HGNC Symbol;Acc:HGNC:4325]	-1.28136	-5.70687	1.15e-08	1.29e-06	Female-biased
LINC01115	2	779840	868608	-	3201	lincRNA	long intergenic non-protein coding RNA 1115 [Source:HGNC Symbol;Acc:HGNC:49258]	-1.2768	-2.83783	0.00454215	0.0266073	Female-biased
LINC01115	2	739588	740164	-	577	lincRNA	long intergenic non-protein coding RNA 1115 [Source:NCBI gene;Acc:339822]	-1.2768	-2.83783	0.00454215	0.0266073	Female-biased
GGTLC2	22	22644475	22647903	+	1229	protein_coding	gamma-glutamyltransferase light chain 2 [Source:HGNC Symbol;Acc:HGNC:18596]	-1.26842	-6.50438	7.8e-11	1.41e-08	Female-biased
LHX9	1	197911902	197935478	+	10442	protein_coding	LIM homeobox 9 [Source:HGNC Symbol;Acc:HGNC:14222]	-1.24892	-5.56417	2.63e-08	2.62e-06	Female-biased
PTPRD-AS2	9	10613202	10620420	+	2838	lincRNA	PTPRD antisense RNA 2 (head to head) [Source:HGNC Symbol;Acc:HGNC:49754]	-1.24834	-3.27055	0.00107337	0.00945725	Female-biased
EPHA5-AS1	4	65669961	65698029	+	1258	lincRNA	EPHA5 antisense RNA 1 [Source:HGNC Symbol;Acc:HGNC:50602]	-1.23372	-2.97771	0.00290407	0.019321	Female-biased
HTR4	5	148451032	148677235	-	7045	protein_coding	5-hydroxytryptamine receptor 4 [Source:HGNC Symbol;Acc:HGNC:5299]	-1.22059	-5.84201	5.16e-09	6.35e-07	Female-biased
SOX3	X	140502985	140505116	-	2132	protein_coding	SRY-box 3 [Source:HGNC Symbol;Acc:HGNC:11199]	-1.20923	-3.14853	0.00164094	0.0127837	Female-biased
SPRR2A	1	153056113	153057537	-	709	protein_coding	small proline rich protein 2A [Source:HGNC Symbol;Acc:HGNC:11261]	-1.20659	-3.34067	0.000835771	0.00792393	Female-biased
ELANE	19	851014	856247	+	1028	protein_coding	elastase, neutrophil expressed [Source:HGNC Symbol;Acc:HGNC:3309]	-1.1995	-5.3473	8.93e-08	7.15e-06	Female-biased
LYPD4	19	41837074	41844697	-	2165	protein_coding	LY6/PLAUR domain containing 4 [Source:HGNC Symbol;Acc:HGNC:28659]	-1.19626	-3.23377	0.0012217	0.0103569	Female-biased
CITED1	X	72301638	72307187	-	1760	protein_coding	Cbp/p300 interacting transactivator with Glu/Asp rich carboxy-terminal domain 1 [Source:HGNC Symbol;Acc:HGNC:1986]	-1.1758	-6.61018	3.84e-11	7.53e-09	Female-biased
LRRC52	1	165544007	165563961	+	1369	protein_coding	leucine rich repeat containing 52 [Source:HGNC Symbol;Acc:HGNC:32156]	-1.17245	-5.10125	3.37e-07	2.16e-05	Female-biased
LCT	2	135787840	135837180	-	6586	protein_coding	lactase [Source:HGNC Symbol;Acc:HGNC:6530]	-1.16953	-4.5065	6.59e-06	0.000230068	Female-biased
FOXI2	10	127737235	127741186	+	3217	protein_coding	forkhead box I2 [Source:HGNC Symbol;Acc:HGNC:32448]	-1.16568	-5.54064	3.01e-08	2.96e-06	Female-biased
FCER2	19	7688758	7702146	-	2451	protein_coding	Fc fragment of IgE receptor II [Source:HGNC Symbol;Acc:HGNC:3612]	-1.15784	-6.39495	1.61e-10	2.72e-08	Female-biased
C7orf77	7	124777292	124790810	-	669	protein_coding	chromosome 7 open reading frame 77 [Source:HGNC Symbol;Acc:HGNC:51256]	-1.157	-2.99089	0.00278165	0.0186943	Female-biased
CLCA2	1	86424086	86456558	+	4496	protein_coding	chloride channel accessory 2 [Source:HGNC Symbol;Acc:HGNC:2016]	-1.14846	-5.52475	3.3e-08	3.19e-06	Female-biased
IL37	2	112912971	112918882	+	839	protein_coding	interleukin 37 [Source:HGNC Symbol;Acc:HGNC:15563]	-1.13652	-4.00947	6.09e-05	0.00119288	Female-biased
GPR26	10	123666355	123694607	+	7514	protein_coding	G protein-coupled receptor 26 [Source:HGNC Symbol;Acc:HGNC:4481]	-1.11346	-3.61757	0.000297384	0.0038122	Female-biased
CYP26A1	10	93073475	93077890	+	2972	protein_coding	cytochrome P450 family 26 subfamily A member 1 [Source:HGNC Symbol;Acc:HGNC:2603]	-1.10209	-4.54296	5.55e-06	0.000203009	Female-biased
IFNK	9	27524314	27526498	+	1140	protein_coding	interferon kappa [Source:HGNC Symbol;Acc:HGNC:21714]	-1.09043	-2.7593	0.00579245	0.0319391	Female-biased
CEACAM8	19	42580241	42595055	-	2551	protein_coding	carcinoembryonic antigen related cell adhesion molecule 8 [Source:HGNC Symbol;Acc:HGNC:1820]	-1.0904	-4.44128	8.94e-06	0.000293742	Female-biased
PAX1	20	21705659	21718486	+	5855	protein_coding	paired box 1 [Source:HGNC Symbol;Acc:HGNC:8615]	-1.09018	-3.33359	0.00085732	0.00801704	Female-biased
LOR	1	153259700	153262122	+	1230	protein_coding	loricrin [Source:HGNC Symbol;Acc:HGNC:6663]	-1.07947	-4.84443	1.27e-06	6.33e-05	Female-biased
MEG3	14	100779410	100861031	+	23224	lincRNA	maternally expressed 3 [Source:HGNC Symbol;Acc:HGNC:14575]	-1.07616	-5.55782	2.73e-08	2.7e-06	Female-biased
HS3ST4	16	25692026	26137688	+	3379	protein_coding	heparan sulfate-glucosamine 3-sulfotransferase 4 [Source:HGNC Symbol;Acc:HGNC:5200]	-1.0705	-3.26201	0.00110626	0.00963356	Female-biased
OLFM4	13	53028759	53052057	+	2897	protein_coding	olfactomedin 4 [Source:HGNC Symbol;Acc:HGNC:17190]	-1.06529	-3.14677	0.00165084	0.0128419	Female-biased
CYS1	2	10056780	10080944	-	2847	protein_coding	cystin 1 [Source:HGNC Symbol;Acc:HGNC:18525]	-1.06122	-6.1989	5.69e-10	8.48e-08	Female-biased
RXRG	1	165400917	165445355	-	2696	protein_coding	retinoid X receptor gamma [Source:HGNC Symbol;Acc:HGNC:10479]	-1.05775	-5.28895	1.23e-07	9.37e-06	Female-biased
UBE2U	1	64203627	64267368	+	1838	protein_coding	ubiquitin conjugating enzyme E2 U [Source:HGNC Symbol;Acc:HGNC:28559]	-1.05561	-3.08198	0.00205628	0.015025	Female-biased
UNC13C	15	53978201	54633414	+	14440	protein_coding	unc-13 homolog C [Source:HGNC Symbol;Acc:HGNC:23149]	-1.04928	-5.13417	2.83e-07	1.9e-05	Female-biased
SOX11	2	5692667	5701385	+	8719	protein_coding	SRY-box 11 [Source:HGNC Symbol;Acc:HGNC:11191]	-1.04732	-4.29886	1.72e-05	0.000480565	Female-biased
KCNJ13	2	232766464	232776568	-	2977	protein_coding	potassium voltage-gated channel subfamily J member 13 [Source:HGNC Symbol;Acc:HGNC:6259]	-1.04156	-4.68144	2.85e-06	0.000120967	Female-biased
IL17A	6	52186375	52190638	+	1871	protein_coding	interleukin 17A [Source:HGNC Symbol;Acc:HGNC:5981]	-1.04129	-3.36791	0.000757391	0.0073485	Female-biased
POU3F3	2	104855511	104858574	+	3064	protein_coding	POU class 3 homeobox 3 [Source:HGNC Symbol;Acc:HGNC:9216]	-1.03781	-2.82051	0.00479473	0.0277142	Female-biased
SLC32A1	20	38724462	38729372	+	2574	protein_coding	solute carrier family 32 member 1 [Source:HGNC Symbol;Acc:HGNC:11018]	-1.03408	-3.22117	0.00127667	0.0106766	Female-biased
LINC01658	22	23462086	23486980	-	1578	lincRNA	long intergenic non-protein coding RNA 1658 [Source:HGNC Symbol;Acc:HGNC:52446]	-1.03296	-3.8706	0.000108568	0.00183335	Female-biased
SOX8	16	981808	986979	+	4432	protein_coding	SRY-box 8 [Source:HGNC Symbol;Acc:HGNC:11203]	-1.02483	-6.54278	6.04e-11	1.13e-08	Female-biased
SERPINA9	14	94462717	94479689	-	2561	protein_coding	serpin family A member 9 [Source:HGNC Symbol;Acc:HGNC:15995]	-1.02131	-4.52071	6.16e-06	0.000219126	Female-biased
NKX2-5	5	173232109	173235357	-	2094	protein_coding	NK2 homeobox 5 [Source:HGNC Symbol;Acc:HGNC:2488]	-1.01974	-2.88871	0.00386831	0.0237112	Female-biased
SIX6	14	60508951	60512850	+	2787	protein_coding	SIX homeobox 6 [Source:HGNC Symbol;Acc:HGNC:10892]	-1.01545	-2.98557	0.00283046	0.0189593	Female-biased
CILP	15	65194758	65211488	-	5695	protein_coding	cartilage intermediate layer protein [Source:HGNC Symbol;Acc:HGNC:1980]	-1.01345	-5.60701	2.06e-08	2.13e-06	Female-biased
HSD17B6	12	56752161	56787790	+	2272	protein_coding	hydroxysteroid 17-beta dehydrogenase 6 [Source:HGNC Symbol;Acc:HGNC:23316]	-1.00687	-5.90977	3.43e-09	4.4e-07	Female-biased
SUSD2	22	24181259	24189110	+	5279	protein_coding	sushi domain containing 2 [Source:HGNC Symbol;Acc:HGNC:30667]	-1.00229	-5.55406	2.79e-08	2.75e-06	Female-biased
BMP15	X	50910784	50916607	+	1179	protein_coding	bone morphogenetic protein 15 [Source:HGNC Symbol;Acc:HGNC:1068]	-1.00087	-2.90992	0.00361517	0.0225908	Female-biased
TMEM233	12	119593459	119643066	+	3146	protein_coding	transmembrane protein 233 [Source:HGNC Symbol;Acc:HGNC:37219]	-1.00064	-6.53024	6.57e-11	1.22e-08	Female-biased
VILL	3	37988059	38007188	+	6476	protein_coding	villin like [Source:HGNC Symbol;Acc:HGNC:30906]	1.00038	6.2021	5.57e-10	8.43e-08	Male-biased
LINC00870	3	72151257	72207770	+	3739	lincRNA	long intergenic non-protein coding RNA 870 [Source:HGNC Symbol;Acc:HGNC:27319]	1.00459	4.10528	4.04e-05	0.000881244	Male-biased
SPESP1	15	68818221	68946811	+	1588	protein_coding	sperm equatorial segment protein 1 [Source:HGNC Symbol;Acc:HGNC:15570]	1.00646	5.22928	1.7e-07	1.24e-05	Male-biased
LINC01108	6	14280127	14285454	-	3697	lincRNA	long intergenic non-protein coding RNA 1108 [Source:HGNC Symbol;Acc:HGNC:49234]	1.00777	3.50033	0.000464684	0.00524595	Male-biased
GLTPD2	17	4788959	4790390	+	1023	protein_coding	glycolipid transfer protein domain containing 2 [Source:HGNC Symbol;Acc:HGNC:33756]	1.00789	5.47597	4.35e-08	4.04e-06	Male-biased
SCG3	15	51681353	51721031	+	3315	protein_coding	secretogranin III [Source:HGNC Symbol;Acc:HGNC:13707]	1.00874	4.99322	5.94e-07	3.41e-05	Male-biased
MIR2052HG	8	74599775	74823313	+	2906	lincRNA	MIR2052 host gene [Source:HGNC Symbol;Acc:HGNC:51555]	1.012	3.37814	0.000729781	0.00716924	Male-biased
SERPINA10	14	94280455	94293271	-	5472	protein_coding	serpin family A member 10 [Source:HGNC Symbol;Acc:HGNC:15996]	1.01305	4.24634	2.17e-05	0.000566353	Male-biased
NBPF4	1	108223341	108244081	-	2586	protein_coding	NBPF member 4 [Source:HGNC Symbol;Acc:HGNC:26550]	1.01315	2.64478	0.00817435	0.0409007	Male-biased
ZMAT4	8	40530590	40897833	-	3691	protein_coding	zinc finger matrin-type 4 [Source:HGNC Symbol;Acc:HGNC:25844]	1.01707	3.33493	0.000853216	0.00799892	Male-biased
AKR1C1	10	4963253	4983283	+	8765	protein_coding	aldo-keto reductase family 1 member C1 [Source:HGNC Symbol;Acc:HGNC:384]	1.0177	3.74857	0.000177847	0.00261343	Male-biased
MSLN	16	760762	768865	+	2560	protein_coding	mesothelin [Source:HGNC Symbol;Acc:HGNC:7371]	1.02242	4.39532	1.11e-05	0.000344677	Male-biased
FOXG1	14	28760330	28770277	+	5358	protein_coding	forkhead box G1 [Source:HGNC Symbol;Acc:HGNC:3811]	1.02679	2.63229	0.00848112	0.0420189	Male-biased
LINC00691	3	24096269	24103238	-	3446	lincRNA	long intergenic non-protein coding RNA 691 [Source:HGNC Symbol;Acc:HGNC:44514]	1.02832	3.36298	0.000771053	0.00745035	Male-biased
SLC6A17	1	110150486	110202202	+	6644	protein_coding	solute carrier family 6 member 17 [Source:HGNC Symbol;Acc:HGNC:31399]	1.03025	4.98308	6.26e-07	3.53e-05	Male-biased
SLC28A2	15	45252230	45277845	+	5192	protein_coding	solute carrier family 28 member 2 [Source:HGNC Symbol;Acc:HGNC:11002]	1.03212	3.54199	0.000397114	0.00467232	Male-biased
PART1	5	60487713	60547657	+	9752	lincRNA	prostate androgen-regulated transcript 1 [Source:HGNC Symbol;Acc:HGNC:17263]	1.03422	3.35409	0.000796251	0.00763119	Male-biased
A2ML1	12	8822472	8887001	+	7303	protein_coding	alpha-2-macroglobulin like 1 [Source:HGNC Symbol;Acc:HGNC:23336]	1.03685	4.74542	2.08e-06	9.56e-05	Male-biased
CABYR	18	24138956	24161603	+	3518	protein_coding	calcium binding tyrosine phosphorylation regulated [Source:HGNC Symbol;Acc:HGNC:15569]	1.03891	5.42114	5.92e-08	5.21e-06	Male-biased
MGAT4C	12	85955666	86838904	-	27763	protein_coding	MGAT4 family member C [Source:HGNC Symbol;Acc:HGNC:30871]	1.03896	4.4939	6.99e-06	0.000241342	Male-biased
NDST4	4	114827763	115113876	-	3719	protein_coding	N-deacetylase and N-sulfotransferase 4 [Source:HGNC Symbol;Acc:HGNC:20779]	1.0412	2.59695	0.00940547	0.0452547	Male-biased
TBX18	6	84687351	84764519	-	8469	protein_coding	T-box 18 [Source:HGNC Symbol;Acc:HGNC:11595]	1.04129	4.20227	2.64e-05	0.000656607	Male-biased
ISL1	5	51383391	51394738	+	2882	protein_coding	ISL LIM homeobox 1 [Source:HGNC Symbol;Acc:HGNC:6132]	1.04324	3.25251	0.00114391	0.00985347	Male-biased
CDHR2	5	176542511	176595974	+	5348	protein_coding	cadherin related family member 2 [Source:HGNC Symbol;Acc:HGNC:18231]	1.04392	5.17848	2.24e-07	1.57e-05	Male-biased
CIDEA	18	12254319	12277595	+	1852	protein_coding	cell death-inducing DFFA-like effector a [Source:HGNC Symbol;Acc:HGNC:1976]	1.04502	3.26409	0.00109814	0.00958783	Male-biased
LINC02177	16	9355588	9408093	+	5298	lincRNA	long intergenic non-protein coding RNA 2177 [Source:HGNC Symbol;Acc:HGNC:53039]	1.04703	3.66972	0.000242819	0.00328356	Male-biased
MYEOV	11	69294138	69367726	+	3760	protein_coding	myeloma overexpressed [Source:HGNC Symbol;Acc:HGNC:7563]	1.04879	4.53529	5.75e-06	0.000208012	Male-biased
HP	16	72054592	72061055	+	5405	protein_coding	haptoglobin [Source:HGNC Symbol;Acc:HGNC:5141]	1.04931	4.47925	7.49e-06	0.000253963	Male-biased
LINC00332	13	40181809	40189028	+	834	lincRNA	long intergenic non-protein coding RNA 332 [Source:HGNC Symbol;Acc:HGNC:42049]	1.05198	3.10912	0.00187645	0.01413	Male-biased
CHRNA5	15	78565520	78595269	+	3623	protein_coding	cholinergic receptor nicotinic alpha 5 subunit [Source:HGNC Symbol;Acc:HGNC:1959]	1.05563	6.23629	4.48e-10	7.03e-08	Male-biased
SEZ6	17	28954901	29006440	-	5115	protein_coding	seizure related 6 homolog [Source:HGNC Symbol;Acc:HGNC:15955]	1.0561	5.49973	3.8e-08	3.61e-06	Male-biased
RNF113B	13	98175785	98177265	-	1376	protein_coding	ring finger protein 113B [Source:HGNC Symbol;Acc:HGNC:17267]	1.05623	3.67384	0.000238936	0.00324542	Male-biased
OTOGL	12	80099537	80380879	+	12278	protein_coding	otogelin like [Source:HGNC Symbol;Acc:HGNC:26901]	1.05909	5.71036	1.13e-08	1.27e-06	Male-biased
ODF3	11	196738	200261	+	3110	protein_coding	outer dense fiber of sperm tails 3 [Source:HGNC Symbol;Acc:HGNC:19905]	1.065	3.5456	0.000391726	0.00462433	Male-biased
ANXA13	8	123680794	123737407	-	3806	protein_coding	annexin A13 [Source:HGNC Symbol;Acc:HGNC:536]	1.06886	4.22263	2.41e-05	0.000609987	Male-biased
TAGLN3	3	111998664	112013887	+	1791	protein_coding	transgelin 3 [Source:HGNC Symbol;Acc:HGNC:29868]	1.06904	4.37043	1.24e-05	0.000375904	Male-biased
PKLR	1	155289293	155301438	-	3168	protein_coding	pyruvate kinase L/R [Source:HGNC Symbol;Acc:HGNC:9020]	1.07001	4.29797	1.72e-05	0.000481855	Male-biased
SLCO1B1	12	21131202	21239246	+	2229	protein_coding	solute carrier organic anion transporter family member 1B1 [Source:HGNC Symbol;Acc:HGNC:10959]	1.07212	2.78417	0.00536651	0.0301235	Male-biased
FMR1NB	X	147981329	148026667	+	1149	protein_coding	FMR1 neighbor [Source:HGNC Symbol;Acc:HGNC:26372]	1.07318	3.15734	0.00159216	0.0125094	Male-biased
LINC01087	2	131637025	131649615	+	3516	lincRNA	long intergenic non-protein coding RNA 1087 [Source:HGNC Symbol;Acc:HGNC:49144]	1.07342	2.61746	0.00885876	0.0433827	Male-biased
HRG	3	186660216	186678240	+	5061	protein_coding	histidine rich glycoprotein [Source:HGNC Symbol;Acc:HGNC:5181]	1.07729	4.39801	1.09e-05	0.000340941	Male-biased
PRDM7	16	90056566	90092072	-	4267	protein_coding	PR/SET domain 7 [Source:HGNC Symbol;Acc:HGNC:9351]	1.07753	5.00035	5.72e-07	3.31e-05	Male-biased
CYP2C18	10	94683621	94736190	+	2418	protein_coding	cytochrome P450 family 2 subfamily C member 18 [Source:HGNC Symbol;Acc:HGNC:2620]	1.07891	5.13294	2.85e-07	1.91e-05	Male-biased
CD177	19	43353659	43363172	+	2501	protein_coding	CD177 molecule [Source:HGNC Symbol;Acc:HGNC:30072]	1.08367	4.64714	3.37e-06	0.000137413	Male-biased
SLC9A2	2	102619707	102711318	+	5984	protein_coding	solute carrier family 9 member A2 [Source:HGNC Symbol;Acc:HGNC:11072]	1.08501	4.73116	2.23e-06	0.000100012	Male-biased
NR1I2	3	119780484	119818485	+	5381	protein_coding	nuclear receptor subfamily 1 group I member 2 [Source:HGNC Symbol;Acc:HGNC:7968]	1.08592	5.32027	1.04e-07	8.13e-06	Male-biased
CFHR5	1	196977556	197009674	+	2810	protein_coding	complement factor H related 5 [Source:HGNC Symbol;Acc:HGNC:24668]	1.0884	3.26787	0.00108359	0.00951171	Male-biased
DLL3	19	39498895	39508481	+	2618	protein_coding	delta like canonical Notch ligand 3 [Source:HGNC Symbol;Acc:HGNC:2909]	1.08946	4.05268	5.06e-05	0.00105295	Male-biased
CREB3L3	19	4153601	4173054	+	2678	protein_coding	cAMP responsive element binding protein 3 like 3 [Source:HGNC Symbol;Acc:HGNC:18855]	1.09055	5.02489	5.04e-07	2.96e-05	Male-biased
KLK13	19	51056206	51065114	-	2007	protein_coding	kallikrein related peptidase 13 [Source:HGNC Symbol;Acc:HGNC:6361]	1.09059	4.3124	1.61e-05	0.000456868	Male-biased
DSG4	18	31376777	31414912	+	4696	protein_coding	desmoglein 4 [Source:HGNC Symbol;Acc:HGNC:21307]	1.09297	3.31688	0.000910277	0.0083465	Male-biased
CELF3	1	151702404	151716814	-	4439	protein_coding	CUGBP Elav-like family member 3 [Source:HGNC Symbol;Acc:HGNC:11967]	1.09379	3.92629	8.63e-05	0.00155045	Male-biased
KLK12	19	51029092	51035230	-	1769	protein_coding	kallikrein related peptidase 12 [Source:HGNC Symbol;Acc:HGNC:6360]	1.0944	3.23886	0.00120008	0.0102251	Male-biased
TFF1	21	42362282	42366594	-	551	protein_coding	trefoil factor 1 [Source:HGNC Symbol;Acc:HGNC:11755]	1.09572	3.24819	0.00116142	0.00997591	Male-biased
APOA1	11	116835751	116837950	-	1424	protein_coding	apolipoprotein A1 [Source:HGNC Symbol;Acc:HGNC:600]	1.10088	5.67995	1.35e-08	1.48e-06	Male-biased
KLB	4	39406853	39451536	+	6082	protein_coding	klotho beta [Source:HGNC Symbol;Acc:HGNC:15527]	1.10538	6.06787	1.3e-09	1.81e-07	Male-biased
PDCL2	4	55556525	55592212	-	861	protein_coding	phosducin like 2 [Source:HGNC Symbol;Acc:HGNC:29524]	1.10922	3.46812	0.000524118	0.00568647	Male-biased
SELENOV	19	39515113	39520686	+	1731	protein_coding	selenoprotein V [Source:HGNC Symbol;Acc:HGNC:30399]	1.10977	2.58851	0.00963933	0.0460028	Male-biased
S100G	X	16650158	16654670	+	455	protein_coding	S100 calcium binding protein G [Source:HGNC Symbol;Acc:HGNC:1436]	1.11113	3.16378	0.00155735	0.0123366	Male-biased
LINC00898	22	47621043	47631569	-	4314	lincRNA	long intergenic non-protein coding RNA 898 [Source:HGNC Symbol;Acc:HGNC:48581]	1.11613	2.7105	0.00671822	0.0356508	Male-biased
APOB	2	21001429	21044073	-	14828	protein_coding	apolipoprotein B [Source:HGNC Symbol;Acc:HGNC:603]	1.1179	4.98219	6.29e-07	3.53e-05	Male-biased
PBOV1	6	138215986	138218491	-	2506	protein_coding	prostate and breast cancer overexpressed 1 [Source:HGNC Symbol;Acc:HGNC:21079]	1.11913	4.41779	9.97e-06	0.000318696	Male-biased
GPRC6A	6	116792085	116829037	-	2862	protein_coding	G protein-coupled receptor class C group 6 member A [Source:HGNC Symbol;Acc:HGNC:18510]	1.12161	2.7986	0.00513252	0.0291359	Male-biased
GABRR3	3	97986673	98035304	-	5703	protein_coding	gamma-aminobutyric acid type A receptor rho3 subunit (gene/pseudogene) [Source:HGNC Symbol;Acc:HGNC:17969]	1.12431	3.9012	9.57e-05	0.00165438	Male-biased
HCRT	17	42184060	42185452	-	577	protein_coding	hypocretin neuropeptide precursor [Source:HGNC Symbol;Acc:HGNC:4847]	1.1249	3.76593	0.000165931	0.00248311	Male-biased
GNAT1	3	50191612	50196516	+	2754	protein_coding	G protein subunit alpha transducin 1 [Source:HGNC Symbol;Acc:HGNC:4393]	1.12632	3.42161	0.000622526	0.00642226	Male-biased
ORM2	9	114329869	114333252	+	760	protein_coding	orosomucoid 2 [Source:HGNC Symbol;Acc:HGNC:8499]	1.12801	5.08216	3.73e-07	2.31e-05	Male-biased
CCK	3	42257825	42266207	-	2085	protein_coding	cholecystokinin [Source:HGNC Symbol;Acc:HGNC:1569]	1.12951	3.92042	8.84e-05	0.00156742	Male-biased
TRIM40	6	30136108	30148735	+	2497	protein_coding	tripartite motif containing 40 [Source:HGNC Symbol;Acc:HGNC:18736]	1.13064	3.32853	0.000873055	0.00811103	Male-biased
LINC00648	14	47764954	47795092	-	3043	lincRNA	long intergenic non-protein coding RNA 648 [Source:HGNC Symbol;Acc:HGNC:44302]	1.13518	2.97535	0.00292658	0.0194442	Male-biased
C8A	1	56854806	56918221	+	2356	protein_coding	complement C8 alpha chain [Source:HGNC Symbol;Acc:HGNC:1352]	1.13764	4.10117	4.11e-05	0.000895178	Male-biased
UGT1A1	2	233760248	233773299	+	4467	protein_coding	UDP glucuronosyltransferase family 1 member A1 [Source:HGNC Symbol;Acc:HGNC:12530]	1.1408	3.04136	0.00235511	0.0165521	Male-biased
ABCG8	2	43831942	43882987	+	10185	protein_coding	ATP binding cassette subfamily G member 8 [Source:HGNC Symbol;Acc:HGNC:13887]	1.14165	3.97748	6.96e-05	0.00132601	Male-biased
FGA	4	154583126	154590766	-	3956	protein_coding	fibrinogen alpha chain [Source:HGNC Symbol;Acc:HGNC:3661]	1.14346	3.59362	0.00032611	0.00406965	Male-biased
MTMR7	8	17298030	17413528	-	5692	protein_coding	myotubularin related protein 7 [Source:HGNC Symbol;Acc:HGNC:7454]	1.14952	7.02244	2.18e-12	5.02e-10	Male-biased
CHGB	20	5911430	5925361	+	4535	protein_coding	chromogranin B [Source:HGNC Symbol;Acc:HGNC:1930]	1.14955	4.24511	2.18e-05	0.000568065	Male-biased
WIF1	12	65050626	65121566	-	2368	protein_coding	WNT inhibitory factor 1 [Source:HGNC Symbol;Acc:HGNC:18081]	1.15102	4.77014	1.84e-06	8.69e-05	Male-biased
SLC15A1	13	98683801	98752654	-	4192	protein_coding	solute carrier family 15 member 1 [Source:HGNC Symbol;Acc:HGNC:10920]	1.15423	4.86028	1.17e-06	5.93e-05	Male-biased
COL2A1	12	47972965	48004554	-	6664	protein_coding	collagen type II alpha 1 chain [Source:HGNC Symbol;Acc:HGNC:2200]	1.15702	4.2572	2.07e-05	0.000548002	Male-biased
CPS1	2	210477682	210679107	+	10775	protein_coding	carbamoyl-phosphate synthase 1 [Source:HGNC Symbol;Acc:HGNC:2323]	1.16344	3.57696	0.000347611	0.0042357	Male-biased
GIP	17	48958554	48968596	-	716	protein_coding	gastric inhibitory polypeptide [Source:HGNC Symbol;Acc:HGNC:4270]	1.16701	3.52468	0.000423996	0.00492501	Male-biased
TPH2	12	71938846	72186618	+	6929	protein_coding	tryptophan hydroxylase 2 [Source:HGNC Symbol;Acc:HGNC:20692]	1.16854	3.88804	0.000101055	0.0017325	Male-biased
VCX3A	X	6533618	6535118	-	995	protein_coding	variable charge X-linked 3A [Source:HGNC Symbol;Acc:HGNC:18159]	1.16929	2.86795	0.00413141	0.0248142	Male-biased
LINC00534	8	90221488	90569318	+	1354	lincRNA	long intergenic non-protein coding RNA 534 [Source:HGNC Symbol;Acc:HGNC:43643]	1.17029	3.29736	0.000975967	0.00879283	Male-biased
SVOP	12	108907741	109021240	-	7270	protein_coding	SV2 related protein [Source:HGNC Symbol;Acc:HGNC:25417]	1.17638	4.52223	6.12e-06	0.000218294	Male-biased
CRYBA2	2	218990189	218993421	-	1454	protein_coding	crystallin beta A2 [Source:HGNC Symbol;Acc:HGNC:2395]	1.17859	4.33554	1.45e-05	0.000425781	Male-biased
SMLR1	6	130827406	130837135	+	2512	protein_coding	small leucine rich protein 1 [Source:HGNC Symbol;Acc:HGNC:44670]	1.18121	3.34833	0.000812992	0.00776355	Male-biased
CDH17	8	94127171	94217303	-	3901	protein_coding	cadherin 17 [Source:HGNC Symbol;Acc:HGNC:1756]	1.18329	4.67074	3e-06	0.000125228	Male-biased
TGM3	20	2296001	2341078	+	2693	protein_coding	transglutaminase 3 [Source:HGNC Symbol;Acc:HGNC:11779]	1.1834	5.28825	1.23e-07	9.37e-06	Male-biased
CFHR4	1	196888014	196918713	+	2476	protein_coding	complement factor H related 4 [Source:HGNC Symbol;Acc:HGNC:16979]	1.1839	3.31295	0.000923191	0.00843207	Male-biased
MYT1	20	64102394	64242253	+	6427	protein_coding	myelin transcription factor 1 [Source:HGNC Symbol;Acc:HGNC:7622]	1.18555	5.56399	2.64e-08	2.62e-06	Male-biased
SYT13	11	45240301	45286319	-	5424	protein_coding	synaptotagmin 13 [Source:HGNC Symbol;Acc:HGNC:14962]	1.19095	3.98712	6.69e-05	0.00128021	Male-biased
CA6	1	8945867	8975092	+	2662	protein_coding	carbonic anhydrase 6 [Source:HGNC Symbol;Acc:HGNC:1380]	1.19262	4.55219	5.31e-06	0.000197709	Male-biased
TAAR1	6	132644984	132646003	-	1020	protein_coding	trace amine associated receptor 1 [Source:HGNC Symbol;Acc:HGNC:17734]	1.19318	3.41267	0.000643304	0.00656945	Male-biased
CRHR2	7	30651943	30700129	-	3984	protein_coding	corticotropin releasing hormone receptor 2 [Source:HGNC Symbol;Acc:HGNC:2358]	1.19908	6.64151	3.1e-11	6.21e-09	Male-biased
BANF2	20	17693672	17735871	+	1358	protein_coding	barrier to autointegration factor 2 [Source:HGNC Symbol;Acc:HGNC:16172]	1.20148	3.05821	0.00222662	0.0158809	Male-biased
STRA8	7	135231979	135258492	+	993	protein_coding	stimulated by retinoic acid 8 [Source:HGNC Symbol;Acc:HGNC:30653]	1.20229	3.11561	0.00183565	0.0139068	Male-biased
CLEC2L	7	139523856	139544984	+	2527	protein_coding	C-type lectin domain family 2 member L [Source:HGNC Symbol;Acc:HGNC:21969]	1.20277	4.44098	8.96e-06	0.000293742	Male-biased
ZP2	16	21197450	21214510	-	3453	protein_coding	zona pellucida glycoprotein 2 [Source:HGNC Symbol;Acc:HGNC:13188]	1.20488	4.94096	7.77e-07	4.25e-05	Male-biased
LINC01559	12	13371089	13387167	-	3953	lincRNA	long intergenic non-protein coding RNA 1559 [Source:HGNC Symbol;Acc:HGNC:26598]	1.21583	3.86247	0.000112246	0.00187875	Male-biased
PRB3	12	11265924	11269805	-	1386	protein_coding	proline rich protein BstNI subfamily 3 [Source:HGNC Symbol;Acc:HGNC:9339]	1.21641	6.56513	5.2e-11	9.92e-09	Male-biased
HEPACAM2	7	93188586	93226524	-	2483	protein_coding	HEPACAM family member 2 [Source:HGNC Symbol;Acc:HGNC:27364]	1.22383	4.95274	7.32e-07	4.03e-05	Male-biased
HOXD11	2	176104216	176109754	+	2110	protein_coding	homeobox D11 [Source:HGNC Symbol;Acc:HGNC:5134]	1.22606	2.85233	0.00434004	0.0257498	Male-biased
CSAG1	X	152727484	152733735	-	1092	protein_coding	chondrosarcoma associated gene 1 [Source:HGNC Symbol;Acc:HGNC:24294]	1.22614	2.95047	0.00317286	0.0206046	Male-biased
RTL1	14	100879753	100903722	-	5398	protein_coding	retrotransposon Gag like 1 [Source:HGNC Symbol;Acc:HGNC:14665]	1.22847	2.85546	0.00429743	0.0255507	Male-biased
SMIM24	19	3473986	3480542	-	1498	protein_coding	small integral membrane protein 24 [Source:HGNC Symbol;Acc:HGNC:37244]	1.23027	5.28387	1.26e-07	9.54e-06	Male-biased
CNTNAP4	16	76277278	76559238	+	6482	protein_coding	contactin associated protein like 4 [Source:HGNC Symbol;Acc:HGNC:18747]	1.23707	4.20184	2.65e-05	0.000656936	Male-biased
FGG	4	154604134	154612967	-	3600	protein_coding	fibrinogen gamma chain [Source:HGNC Symbol;Acc:HGNC:3694]	1.23791	4.31099	1.63e-05	0.000458808	Male-biased
GNRH2	20	3043622	3045747	+	823	protein_coding	gonadotropin releasing hormone 2 [Source:HGNC Symbol;Acc:HGNC:4420]	1.23888	6.01339	1.82e-09	2.47e-07	Male-biased
TBR1	2	161416094	161425870	+	9600	protein_coding	T-box, brain 1 [Source:HGNC Symbol;Acc:HGNC:11590]	1.23995	4.35881	1.31e-05	0.000392607	Male-biased
MYO16	13	108596152	109208007	+	9209	protein_coding	myosin XVI [Source:HGNC Symbol;Acc:HGNC:29822]	1.24249	7.75647	8.73e-15	2.64e-12	Male-biased
LINC01364	1	87353524	87371655	-	889	lincRNA	long intergenic non-protein coding RNA 1364 [Source:HGNC Symbol;Acc:HGNC:50599]	1.24394	3.66802	0.00024444	0.00329496	Male-biased
NR1H4	12	100473708	100564413	+	3627	protein_coding	nuclear receptor subfamily 1 group H member 4 [Source:HGNC Symbol;Acc:HGNC:7967]	1.24656	4.27985	1.87e-05	0.000508718	Male-biased
LINC01913	2	41876763	41894046	+	2526	lincRNA	long intergenic non-protein coding RNA 1913 [Source:HGNC Symbol;Acc:HGNC:52732]	1.25029	4.90668	9.26e-07	4.96e-05	Male-biased
DGKK	X	50365409	50470738	-	7407	protein_coding	diacylglycerol kinase kappa [Source:HGNC Symbol;Acc:HGNC:32395]	1.25894	4.60254	4.17e-06	0.000162273	Male-biased
KCNH6	17	63523334	63548977	+	4211	protein_coding	potassium voltage-gated channel subfamily H member 6 [Source:HGNC Symbol;Acc:HGNC:18862]	1.26045	6.65673	2.8e-11	5.76e-09	Male-biased
C10orf99	10	84173738	84185294	+	888	protein_coding	chromosome 10 open reading frame 99 [Source:HGNC Symbol;Acc:HGNC:31428]	1.26256	2.9052	0.00367021	0.0228606	Male-biased
AMER3	2	130755435	130768134	+	6543	protein_coding	APC membrane recruitment protein 3 [Source:HGNC Symbol;Acc:HGNC:26771]	1.26427	3.86255	0.000112209	0.00187875	Male-biased
SCG2	2	223596940	223602503	-	2719	protein_coding	secretogranin II [Source:HGNC Symbol;Acc:HGNC:10575]	1.26963	7.46791	8.15e-14	2.24e-11	Male-biased
DSG1	18	31318089	31357029	+	5252	protein_coding	desmoglein 1 [Source:HGNC Symbol;Acc:HGNC:3048]	1.27016	4.24675	2.17e-05	0.000566003	Male-biased
RBM46	4	154781213	154828813	+	4027	protein_coding	RNA binding motif protein 46 [Source:HGNC Symbol;Acc:HGNC:28401]	1.27483	4.67857	2.89e-06	0.000121697	Male-biased
UGT2B28	4	69280499	69295050	+	1833	protein_coding	UDP glucuronosyltransferase family 2 member B28 [Source:HGNC Symbol;Acc:HGNC:13479]	1.27669	3.33648	0.000848475	0.00797303	Male-biased
SPX	12	21526307	21541249	+	7231	protein_coding	spexin hormone [Source:HGNC Symbol;Acc:HGNC:28139]	1.27825	5.11094	3.21e-07	2.08e-05	Male-biased
NWD2	4	37244220	37449465	+	8325	protein_coding	NACHT and WD repeat domain containing 2 [Source:HGNC Symbol;Acc:HGNC:29229]	1.28255	3.52704	0.000420233	0.00489003	Male-biased
NOTUM	17	81952507	81961840	-	3019	protein_coding	notum, palmitoleoyl-protein carboxylesterase [Source:HGNC Symbol;Acc:HGNC:27106]	1.28468	6.19512	5.82e-10	8.63e-08	Male-biased
MCHR2	6	99919910	99994247	-	2392	protein_coding	melanin concentrating hormone receptor 2 [Source:HGNC Symbol;Acc:HGNC:20867]	1.2886	3.18669	0.00143913	0.0116484	Male-biased
RNF186	1	19814029	19815278	-	1250	protein_coding	ring finger protein 186 [Source:HGNC Symbol;Acc:HGNC:25978]	1.2942	5.36362	8.16e-08	6.74e-06	Male-biased
C5orf66-AS1	5	135038831	135040047	-	843	lincRNA	C5orf66 antisense RNA 1 [Source:HGNC Symbol;Acc:HGNC:49679]	1.29884	3.9433	8.04e-05	0.00147828	Male-biased
SLC9A4	2	102473303	102533972	+	4478	protein_coding	solute carrier family 9 member A4 [Source:HGNC Symbol;Acc:HGNC:11077]	1.29908	4.09166	4.28e-05	0.000925303	Male-biased
HIST1H3F	6	26250195	26250605	-	411	protein_coding	histone cluster 1 H3 family member f [Source:HGNC Symbol;Acc:HGNC:4773]	1.30297	4.67559	2.93e-06	0.000123234	Male-biased
HTR1B	6	77461753	77463773	-	2021	protein_coding	5-hydroxytryptamine receptor 1B [Source:HGNC Symbol;Acc:HGNC:5287]	1.30465	6.52701	6.71e-11	1.24e-08	Male-biased
PAPOLB	7	4857733	4861994	-	4262	protein_coding	poly(A) polymerase beta [Source:HGNC Symbol;Acc:HGNC:15970]	1.30644	4.00517	6.2e-05	0.00120921	Male-biased
MYO1A	12	57028517	57051198	-	4438	protein_coding	myosin IA [Source:HGNC Symbol;Acc:HGNC:7595]	1.31009	7.19448	6.27e-13	1.6e-10	Male-biased
GABRA3	X	152166234	152451358	-	4193	protein_coding	gamma-aminobutyric acid type A receptor alpha3 subunit [Source:HGNC Symbol;Acc:HGNC:4077]	1.31779	3.62978	0.000283668	0.003688	Male-biased
HAO1	20	7882981	7940474	-	1777	protein_coding	hydroxyacid oxidase 1 [Source:HGNC Symbol;Acc:HGNC:4809]	1.31877	3.33236	0.000861113	0.00804567	Male-biased
LRRC66	4	51993702	52017620	-	3327	protein_coding	leucine rich repeat containing 66 [Source:HGNC Symbol;Acc:HGNC:34299]	1.32033	6.37623	1.82e-10	3.03e-08	Male-biased
ALDH3A1	17	19737984	19748943	-	3918	protein_coding	aldehyde dehydrogenase 3 family member A1 [Source:HGNC Symbol;Acc:HGNC:405]	1.32122	5.17711	2.25e-07	1.58e-05	Male-biased
FAM169B	15	98437162	98547728	-	4233	protein_coding	family with sequence similarity 169 member B [Source:HGNC Symbol;Acc:HGNC:26835]	1.32316	3.5976	0.000321166	0.0040317	Male-biased
AHSG	3	186612923	186621318	+	2353	protein_coding	alpha 2-HS glycoprotein [Source:HGNC Symbol;Acc:HGNC:349]	1.32764	4.60783	4.07e-06	0.000159664	Male-biased
NAA11	4	79225694	79326050	-	2701	protein_coding	N(alpha)-acetyltransferase 11, NatA catalytic subunit [Source:HGNC Symbol;Acc:HGNC:28125]	1.33044	3.03758	0.00238484	0.0166837	Male-biased
HIST1H2BM	6	27815044	27815424	+	381	protein_coding	histone cluster 1 H2B family member m [Source:HGNC Symbol;Acc:HGNC:4750]	1.34288	4.68636	2.78e-06	0.000119291	Male-biased
MDGA2	14	46840092	47674954	-	7753	protein_coding	MAM domain containing glycosylphosphatidylinositol anchor 2 [Source:HGNC Symbol;Acc:HGNC:19835]	1.34402	3.39316	0.000690921	0.00689619	Male-biased
MUC6	11	1012821	1036706	-	8428	protein_coding	mucin 6, oligomeric mucus/gel-forming [Source:HGNC Symbol;Acc:HGNC:7517]	1.34535	4.28212	1.85e-05	0.000505516	Male-biased
BPIFA1	20	33235995	33243311	+	1081	protein_coding	BPI fold containing family A member 1 [Source:HGNC Symbol;Acc:HGNC:15749]	1.34916	4.20629	2.6e-05	0.0006487	Male-biased
SPANXB1	X	141002591	141003706	+	469	protein_coding	SPANX family member B1 [Source:HGNC Symbol;Acc:HGNC:14329]	1.35297	2.90234	0.00370386	0.0230191	Male-biased
GCM2	6	10873223	10881941	-	2441	protein_coding	glial cells missing homolog 2 [Source:HGNC Symbol;Acc:HGNC:4198]	1.35933	3.94212	8.08e-05	0.00148037	Male-biased
PTPRN	2	219289623	219309648	-	8261	protein_coding	protein tyrosine phosphatase, receptor type N [Source:HGNC Symbol;Acc:HGNC:9676]	1.36157	6.11233	9.82e-10	1.41e-07	Male-biased
PSAPL1	4	7430294	7434973	-	4680	protein_coding	prosaposin like 1 (gene/pseudogene) [Source:HGNC Symbol;Acc:HGNC:33131]	1.37639	5.42608	5.76e-08	5.11e-06	Male-biased
UGT1A3	2	233729108	233773299	+	2364	protein_coding	UDP glucuronosyltransferase family 1 member A3 [Source:HGNC Symbol;Acc:HGNC:12535]	1.37817	3.02153	0.00251504	0.0173031	Male-biased
WFDC12	20	45123425	45124465	-	775	protein_coding	WAP four-disulfide core domain 12 [Source:HGNC Symbol;Acc:HGNC:16115]	1.37858	5.20813	1.91e-07	1.36e-05	Male-biased
MIR7-3HG	19	4769140	4772533	+	1124	lincRNA	MIR7-3 host gene [Source:HGNC Symbol;Acc:HGNC:30049]	1.37971	4.45373	8.44e-06	0.000281178	Male-biased
ARL14	3	160677159	160678452	+	1294	protein_coding	ADP ribosylation factor like GTPase 14 [Source:HGNC Symbol;Acc:HGNC:22974]	1.3867	4.81819	1.45e-06	7.06e-05	Male-biased
SLC14A2	18	45212995	45683686	+	5409	protein_coding	solute carrier family 14 member 2 [Source:HGNC Symbol;Acc:HGNC:10919]	1.38787	4.52972	5.91e-06	0.00021248	Male-biased
GSTA2	6	52750089	52763569	-	1313	protein_coding	glutathione S-transferase alpha 2 [Source:HGNC Symbol;Acc:HGNC:4627]	1.38926	5.52528	3.29e-08	3.19e-06	Male-biased
MAGEA11	X	149688228	149717266	+	3465	protein_coding	MAGE family member A11 [Source:HGNC Symbol;Acc:HGNC:6798]	1.3948	2.62871	0.00857084	0.0423545	Male-biased
ETNPPL	4	108742040	108763054	-	2950	protein_coding	ethanolamine-phosphate phospho-lyase [Source:HGNC Symbol;Acc:HGNC:14404]	1.3971	3.28398	0.00102352	0.00912808	Male-biased
LINC00967	8	66192093	66197315	+	2003	lincRNA	long intergenic non-protein coding RNA 967 [Source:HGNC Symbol;Acc:HGNC:48725]	1.3995	3.61509	0.000300245	0.00382573	Male-biased
SAMD7	3	169911572	169939175	+	2512	protein_coding	sterile alpha motif domain containing 7 [Source:HGNC Symbol;Acc:HGNC:25394]	1.40162	4.18924	2.8e-05	0.000681495	Male-biased
HNF4A	20	44355700	44434596	+	7311	protein_coding	hepatocyte nuclear factor 4 alpha [Source:HGNC Symbol;Acc:HGNC:5024]	1.4024	4.84649	1.26e-06	6.28e-05	Male-biased
LINC01611	6	84421028	84556152	-	741	lincRNA	long intergenic non-protein coding RNA 1611 [Source:HGNC Symbol;Acc:HGNC:51791]	1.40789	3.16863	0.00153159	0.0122055	Male-biased
AKR1B10	7	134527592	134541408	+	1744	protein_coding	aldo-keto reductase family 1 member B10 [Source:HGNC Symbol;Acc:HGNC:382]	1.41723	4.20417	2.62e-05	0.000653076	Male-biased
LRTM1	3	54918237	54967088	-	1584	protein_coding	leucine rich repeats and transmembrane domains 1 [Source:HGNC Symbol;Acc:HGNC:25023]	1.4174	4.28303	1.84e-05	0.000505516	Male-biased
FGB	4	154562956	154571086	+	2708	protein_coding	fibrinogen beta chain [Source:HGNC Symbol;Acc:HGNC:3662]	1.41934	3.76293	0.000167932	0.00250597	Male-biased
KCNC2	12	75040077	75209868	-	6472	protein_coding	potassium voltage-gated channel subfamily C member 2 [Source:HGNC Symbol;Acc:HGNC:6234]	1.42082	3.90325	9.49e-05	0.00164731	Male-biased
TMEM229A	7	124030916	124033023	-	2108	protein_coding	transmembrane protein 229A [Source:HGNC Symbol;Acc:HGNC:37279]	1.42936	4.15835	3.21e-05	0.000749739	Male-biased
FST	5	53480409	53487134	+	2969	protein_coding	follistatin [Source:HGNC Symbol;Acc:HGNC:3971]	1.43209	7.4865	7.07e-14	2e-11	Male-biased
SLCO1A2	12	21264600	21419594	-	11520	protein_coding	solute carrier organic anion transporter family member 1A2 [Source:HGNC Symbol;Acc:HGNC:10956]	1.43281	5.27138	1.35e-07	1.01e-05	Male-biased
LINC00958	11	12961842	12989548	-	2870	lincRNA	long intergenic non-protein coding RNA 958 [Source:HGNC Symbol;Acc:HGNC:48671]	1.43654	7.36206	1.81e-13	4.8e-11	Male-biased
NPPB	1	11857464	11858931	-	694	protein_coding	natriuretic peptide B [Source:HGNC Symbol;Acc:HGNC:7940]	1.43698	4.01233	6.01e-05	0.00118289	Male-biased
ANGPTL3	1	62597487	62606159	+	3250	protein_coding	angiopoietin like 3 [Source:HGNC Symbol;Acc:HGNC:491]	1.43727	7.12623	1.03e-12	2.54e-10	Male-biased
LINC01555	1	84628230	84635020	-	2884	lincRNA	long intergenic non-protein coding RNA 1555 [Source:HGNC Symbol;Acc:HGNC:26647]	1.43798	4.04068	5.33e-05	0.00109223	Male-biased
LINC00602	6	165987551	165989615	+	2065	lincRNA	long intergenic non-protein coding RNA 602 [Source:HGNC Symbol;Acc:HGNC:43917]	1.45001	3.22605	0.00125512	0.0105538	Male-biased
ALX1	12	85280107	85301784	+	1445	protein_coding	ALX homeobox 1 [Source:HGNC Symbol;Acc:HGNC:1494]	1.45041	4.42001	9.87e-06	0.000316875	Male-biased
CALML3	10	5524009	5526771	+	2763	protein_coding	calmodulin like 3 [Source:HGNC Symbol;Acc:HGNC:1452]	1.45064	5.14766	2.64e-07	1.81e-05	Male-biased
AMBP	9	114060127	114078472	-	2041	protein_coding	alpha-1-microglobulin/bikunin precursor [Source:HGNC Symbol;Acc:HGNC:453]	1.45232	6.19989	5.65e-10	8.48e-08	Male-biased
PHGR1	15	40351033	40356434	+	941	protein_coding	proline, histidine and glycine rich 1 [Source:HGNC Symbol;Acc:HGNC:37226]	1.45714	4.66072	3.15e-06	0.000130155	Male-biased
CALCA	11	14966668	14972354	-	2128	protein_coding	calcitonin related polypeptide alpha [Source:HGNC Symbol;Acc:HGNC:1437]	1.45984	3.66267	0.000249598	0.00334746	Male-biased
LINC00707	10	6779549	6879450	+	9833	lincRNA	long intergenic non-protein coding RNA 707 [Source:HGNC Symbol;Acc:HGNC:44691]	1.46088	5.96409	2.46e-09	3.26e-07	Male-biased
ABCC2	10	99782640	99852594	+	7837	protein_coding	ATP binding cassette subfamily C member 2 [Source:HGNC Symbol;Acc:HGNC:53]	1.46338	5.50261	3.74e-08	3.57e-06	Male-biased
FSTL5	4	161383897	162164035	-	5355	protein_coding	follistatin like 5 [Source:HGNC Symbol;Acc:HGNC:21386]	1.46773	3.77396	0.000160676	0.00243022	Male-biased
LINC01819	2	43027853	43039547	-	2759	lincRNA	long intergenic non-protein coding RNA 1819 [Source:HGNC Symbol;Acc:HGNC:52624]	1.47055	6.21328	5.19e-10	8.02e-08	Male-biased
ZIC3	X	137566142	137577691	+	4136	protein_coding	Zic family member 3 [Source:HGNC Symbol;Acc:HGNC:12874]	1.47423	2.8241	0.00474133	0.027473	Male-biased
BPIFB6	20	33031648	33044047	+	1676	protein_coding	BPI fold containing family B member 6 [Source:HGNC Symbol;Acc:HGNC:16504]	1.47717	3.24339	0.00118117	0.0101004	Male-biased
ANO3	11	26309599	26663288	+	7700	protein_coding	anoctamin 3 [Source:HGNC Symbol;Acc:HGNC:14004]	1.48239	7.40185	1.34e-13	3.6e-11	Male-biased
CTNND2	5	10971840	11904043	-	6863	protein_coding	catenin delta 2 [Source:HGNC Symbol;Acc:HGNC:2516]	1.48391	5.46889	4.53e-08	4.14e-06	Male-biased
ZPBP2	17	39868164	39877896	+	2295	protein_coding	zona pellucida binding protein 2 [Source:HGNC Symbol;Acc:HGNC:20678]	1.49091	5.83819	5.28e-09	6.46e-07	Male-biased
TF	3	133745956	133796640	+	26199	protein_coding	transferrin [Source:HGNC Symbol;Acc:HGNC:11740]	1.49209	5.893	3.79e-09	4.84e-07	Male-biased
RET	10	43077027	43130351	+	6911	protein_coding	ret proto-oncogene [Source:HGNC Symbol;Acc:HGNC:9967]	1.4932	6.60329	4.02e-11	7.82e-09	Male-biased
AGMO	7	15200318	15562015	-	3587	protein_coding	alkylglycerol monooxygenase [Source:HGNC Symbol;Acc:HGNC:33784]	1.49345	7.11003	1.16e-12	2.83e-10	Male-biased
TSPYL6	2	54253184	54256272	-	3089	protein_coding	TSPY like 6 [Source:HGNC Symbol;Acc:HGNC:14521]	1.49526	5.11405	3.15e-07	2.05e-05	Male-biased
CLCA1	1	86468368	86500289	+	3340	protein_coding	chloride channel accessory 1 [Source:HGNC Symbol;Acc:HGNC:2015]	1.49979	3.45519	0.000549896	0.0058761	Male-biased
EPS8L3	1	109750080	109764027	-	3477	protein_coding	EPS8 like 3 [Source:HGNC Symbol;Acc:HGNC:21297]	1.50441	4.11728	3.83e-05	0.000849762	Male-biased
PAQR9	3	142949164	142963682	-	4169	protein_coding	progestin and adipoQ receptor family member 9 [Source:HGNC Symbol;Acc:HGNC:30131]	1.50922	3.3029	0.000956903	0.0086727	Male-biased
SLITRK1	13	83877205	83882393	-	5189	protein_coding	SLIT and NTRK like family member 1 [Source:HGNC Symbol;Acc:HGNC:20297]	1.52657	3.73974	0.000184212	0.00268094	Male-biased
NKX2-3	10	99532933	99536524	+	2097	protein_coding	NK2 homeobox 3 [Source:HGNC Symbol;Acc:HGNC:7836]	1.5292	6.09881	1.07e-09	1.52e-07	Male-biased
COL25A1	4	108808725	109302752	-	8744	protein_coding	collagen type XXV alpha 1 chain [Source:HGNC Symbol;Acc:HGNC:18603]	1.53005	5.10027	3.39e-07	2.16e-05	Male-biased
MUC5AC	11	1157953	1201138	+	17448	protein_coding	mucin 5AC, oligomeric mucus/gel-forming [Source:HGNC Symbol;Acc:HGNC:7515]	1.53416	4.68316	2.82e-06	0.000120196	Male-biased
TRIM31	6	30102897	30113106	-	3535	protein_coding	tripartite motif containing 31 [Source:HGNC Symbol;Acc:HGNC:16289]	1.53741	8.08594	6.17e-16	2.25e-13	Male-biased
NEB	2	151485336	151734487	-	30567	protein_coding	nebulin [Source:HGNC Symbol;Acc:HGNC:7720]	1.53867	9.3881	6.11e-21	3.81e-18	Male-biased
LINC00485	12	102809280	102824399	-	3722	lincRNA	long intergenic non-protein coding RNA 485 [Source:HGNC Symbol;Acc:HGNC:27476]	1.54332	4.1401	3.47e-05	0.000796975	Male-biased
KCNH5	14	62699454	63102037	-	12320	protein_coding	potassium voltage-gated channel subfamily H member 5 [Source:HGNC Symbol;Acc:HGNC:6254]	1.55288	3.81394	0.000136769	0.00217562	Male-biased
SP9	2	174334946	174338492	+	2554	protein_coding	Sp9 transcription factor [Source:HGNC Symbol;Acc:HGNC:30690]	1.55479	3.45761	0.000544984	0.00583833	Male-biased
MAGEA3	X	152698752	152702347	+	1788	protein_coding	MAGE family member A3 [Source:HGNC Symbol;Acc:HGNC:6801]	1.55778	3.13591	0.00171323	0.0132282	Male-biased
ADH4	4	99123657	99157792	-	2453	protein_coding	alcohol dehydrogenase 4 (class II), pi polypeptide [Source:HGNC Symbol;Acc:HGNC:252]	1.57329	6.28683	3.24e-10	5.28e-08	Male-biased
XAGE2	X	52369030	52375680	+	618	protein_coding	X antigen family member 2 [Source:HGNC Symbol;Acc:HGNC:4112]	1.57816	5.51237	3.54e-08	3.39e-06	Male-biased
VAX1	10	117128521	117138301	-	5788	protein_coding	ventral anterior homeobox 1 [Source:HGNC Symbol;Acc:HGNC:12660]	1.58503	3.31942	0.000902031	0.00828883	Male-biased
KLK6	19	50958631	50969673	-	1976	protein_coding	kallikrein related peptidase 6 [Source:HGNC Symbol;Acc:HGNC:6367]	1.58521	4.95682	7.17e-07	3.95e-05	Male-biased
KHDC1L	6	73223544	73225770	-	953	protein_coding	KH domain containing 1 like [Source:HGNC Symbol;Acc:HGNC:37274]	1.59061	5.3133	1.08e-07	8.39e-06	Male-biased
B4GALNT2	17	49132460	49176840	+	8961	protein_coding	beta-1,4-N-acetyl-galactosaminyltransferase 2 [Source:HGNC Symbol;Acc:HGNC:24136]	1.59218	5.57909	2.42e-08	2.46e-06	Male-biased
AKR1C4	10	5195462	5218949	+	1914	protein_coding	aldo-keto reductase family 1 member C4 [Source:HGNC Symbol;Acc:HGNC:387]	1.59334	5.65481	1.56e-08	1.68e-06	Male-biased
DKK4	8	42374068	42377232	-	894	protein_coding	dickkopf WNT signaling pathway inhibitor 4 [Source:HGNC Symbol;Acc:HGNC:2894]	1.60535	5.39142	6.99e-08	5.95e-06	Male-biased
UGT1A10	2	233636454	233773305	+	3157	protein_coding	UDP glucuronosyltransferase family 1 member A10 [Source:HGNC Symbol;Acc:HGNC:12531]	1.60636	3.40793	0.000654568	0.00664286	Male-biased
UGT2B4	4	69480165	69526014	-	2506	protein_coding	UDP glucuronosyltransferase family 2 member B4 [Source:HGNC Symbol;Acc:HGNC:12553]	1.60886	6.54283	6.04e-11	1.13e-08	Male-biased
NEURL1	10	103493979	103592552	+	4961	protein_coding	neuralized E3 ubiquitin protein ligase 1 [Source:HGNC Symbol;Acc:HGNC:7761]	1.6117	8.26313	1.42e-16	5.47e-14	Male-biased
BPIFA2	20	33161768	33181412	+	1178	protein_coding	BPI fold containing family A member 2 [Source:HGNC Symbol;Acc:HGNC:16203]	1.61303	6.06243	1.34e-09	1.86e-07	Male-biased
MAEL	1	166975582	167022214	+	3148	protein_coding	maelstrom spermatogenic transposon silencer [Source:HGNC Symbol;Acc:HGNC:25929]	1.61519	7.33662	2.19e-13	5.73e-11	Male-biased
FGF21	19	48755559	48758333	+	1315	protein_coding	fibroblast growth factor 21 [Source:HGNC Symbol;Acc:HGNC:3678]	1.6172	4.48449	7.31e-06	0.000249396	Male-biased
NPAS3	14	32934933	33804176	+	9241	protein_coding	neuronal PAS domain protein 3 [Source:HGNC Symbol;Acc:HGNC:19311]	1.62213	7.10544	1.2e-12	2.89e-10	Male-biased
BPIFB4	20	33079644	33111751	+	2448	protein_coding	BPI fold containing family B member 4 [Source:HGNC Symbol;Acc:HGNC:16179]	1.62486	5.28066	1.29e-07	9.67e-06	Male-biased
SPDYC	11	65170154	65173244	+	991	protein_coding	speedy/RINGO cell cycle regulator family member C [Source:HGNC Symbol;Acc:HGNC:32681]	1.62528	5.70002	1.2e-08	1.33e-06	Male-biased
CYP2A6	19	40843538	40850447	-	2226	protein_coding	cytochrome P450 family 2 subfamily A member 6 [Source:HGNC Symbol;Acc:HGNC:2610]	1.62866	7.13966	9.36e-13	2.33e-10	Male-biased
RAB3B	1	51907956	51990764	-	12844	protein_coding	RAB3B, member RAS oncogene family [Source:HGNC Symbol;Acc:HGNC:9778]	1.64091	7.52649	5.21e-14	1.53e-11	Male-biased
MYO18B	22	25742144	26031041	+	9706	protein_coding	myosin XVIIIB [Source:HGNC Symbol;Acc:HGNC:18150]	1.65643	6.65412	2.85e-11	5.77e-09	Male-biased
DDX53	X	22999961	23003589	+	3629	protein_coding	DEAD-box helicase 53 [Source:HGNC Symbol;Acc:HGNC:20083]	1.65802	3.71434	0.000203736	0.00288581	Male-biased
NEUROD1	2	181673088	181680876	-	3312	protein_coding	neuronal differentiation 1 [Source:HGNC Symbol;Acc:HGNC:7762]	1.66767	3.35575	0.000791501	0.00760286	Male-biased
PAH	12	102836885	102958410	-	7731	protein_coding	phenylalanine hydroxylase [Source:HGNC Symbol;Acc:HGNC:8582]	1.67784	6.00711	1.89e-09	2.55e-07	Male-biased
IGFBP1	7	45888357	45893668	+	1653	protein_coding	insulin like growth factor binding protein 1 [Source:HGNC Symbol;Acc:HGNC:5469]	1.69072	6.33653	2.35e-10	3.89e-08	Male-biased
IGF2BP1	17	48997412	49055650	+	9109	protein_coding	insulin like growth factor 2 mRNA binding protein 1 [Source:HGNC Symbol;Acc:HGNC:28866]	1.69217	5.4417	5.28e-08	4.72e-06	Male-biased
LINC01257	12	131165011	131212931	+	2562	lincRNA	long intergenic non-protein coding RNA 1257 [Source:HGNC Symbol;Acc:HGNC:26972]	1.69975	3.96145	7.45e-05	0.00139226	Male-biased
GABRG2	5	162000057	162162977	+	22914	protein_coding	gamma-aminobutyric acid type A receptor gamma2 subunit [Source:HGNC Symbol;Acc:HGNC:4087]	1.70718	3.07684	0.0020921	0.0152015	Male-biased
MYCN	2	15940564	15947007	+	2602	protein_coding	MYCN proto-oncogene, bHLH transcription factor [Source:HGNC Symbol;Acc:HGNC:7559]	1.71294	7.51825	5.55e-14	1.59e-11	Male-biased
APOF	12	56360569	56362823	-	1715	protein_coding	apolipoprotein F [Source:HGNC Symbol;Acc:HGNC:615]	1.71561	6.46856	9.89e-11	1.75e-08	Male-biased
BLID	11	122115354	122116215	-	862	protein_coding	BH3-like motif containing, cell death inducer [Source:HGNC Symbol;Acc:HGNC:33495]	1.71813	3.56648	0.00036181	0.00436852	Male-biased
NBPF6	1	108450282	108471002	+	2586	protein_coding	NBPF member 6 [Source:HGNC Symbol;Acc:HGNC:31988]	1.72742	3.80312	0.000142888	0.00223453	Male-biased
MYBPC1	12	101568353	101686018	+	7385	protein_coding	myosin binding protein C, slow type [Source:HGNC Symbol;Acc:HGNC:7549]	1.73257	6.52036	7.01e-11	1.28e-08	Male-biased
GKN2	2	68945232	68952970	-	1653	protein_coding	gastrokine 2 [Source:HGNC Symbol;Acc:HGNC:24588]	1.75067	6.38007	1.77e-10	2.98e-08	Male-biased
NPC1L1	7	44512535	44541315	-	5252	protein_coding	NPC1 like intracellular cholesterol transporter 1 [Source:HGNC Symbol;Acc:HGNC:7898]	1.76531	7.48447	7.18e-14	2e-11	Male-biased
USH1C	11	17493895	17544416	-	4904	protein_coding	USH1 protein network component harmonin [Source:HGNC Symbol;Acc:HGNC:12597]	1.77953	6.46621	1e-10	1.76e-08	Male-biased
VTN	17	28367276	28373091	-	2427	protein_coding	vitronectin [Source:HGNC Symbol;Acc:HGNC:12724]	1.78656	9.7068	2.82e-22	1.87e-19	Male-biased
SCGN	6	25652201	25701783	+	1482	protein_coding	secretagogin, EF-hand calcium binding protein [Source:HGNC Symbol;Acc:HGNC:16941]	1.78983	5.57335	2.5e-08	2.52e-06	Male-biased
FER1L6	8	123851987	124120061	+	6051	protein_coding	fer-1 like family member 6 [Source:HGNC Symbol;Acc:HGNC:28065]	1.83193	7.52267	5.37e-14	1.56e-11	Male-biased
PIK3C2G	12	18247614	18648416	+	5925	protein_coding	phosphatidylinositol-4-phosphate 3-kinase catalytic subunit type 2 gamma [Source:HGNC Symbol;Acc:HGNC:8973]	1.8437	6.24344	4.28e-10	6.77e-08	Male-biased
CYP4F3	19	15640897	15662825	+	5517	protein_coding	cytochrome P450 family 4 subfamily F member 3 [Source:HGNC Symbol;Acc:HGNC:2646]	1.84675	6.77461	1.25e-11	2.62e-09	Male-biased
MAGEA1	X	153179285	153183880	+	1710	protein_coding	MAGE family member A1 [Source:HGNC Symbol;Acc:HGNC:6796]	1.85518	3.4368	0.000588632	0.00614439	Male-biased
ZFP42	4	187995771	188005050	+	2656	protein_coding	ZFP42 zinc finger protein [Source:HGNC Symbol;Acc:HGNC:30949]	1.87606	4.93558	7.99e-07	4.35e-05	Male-biased
ASPG	14	104085679	104115581	+	6125	protein_coding	asparaginase [Source:HGNC Symbol;Acc:HGNC:20123]	1.87642	7.9855	1.4e-15	4.78e-13	Male-biased
KLK14	19	51077495	51084245	-	1189	protein_coding	kallikrein related peptidase 14 [Source:HGNC Symbol;Acc:HGNC:6362]	1.87705	7.45046	9.3e-14	2.53e-11	Male-biased
CDH18	5	19472951	20575873	-	4853	protein_coding	cadherin 18 [Source:HGNC Symbol;Acc:HGNC:1757]	1.89564	5.23369	1.66e-07	1.21e-05	Male-biased
CYP4F2	19	15878023	15898120	-	3142	protein_coding	cytochrome P450 family 4 subfamily F member 2 [Source:HGNC Symbol;Acc:HGNC:2645]	1.91404	5.03448	4.79e-07	2.84e-05	Male-biased
A1CF	10	50799409	50885675	-	9603	protein_coding	APOBEC1 complementation factor [Source:HGNC Symbol;Acc:HGNC:24086]	1.91451	6.84752	7.51e-12	1.64e-09	Male-biased
CALB1	8	90058608	90095475	-	7138	protein_coding	calbindin 1 [Source:HGNC Symbol;Acc:HGNC:1434]	1.91915	8.97253	2.9e-19	1.57e-16	Male-biased
PRLHR	10	118589989	118595699	-	5565	protein_coding	prolactin releasing hormone receptor [Source:HGNC Symbol;Acc:HGNC:4464]	1.92257	4.68476	2.8e-06	0.000119502	Male-biased
PAPPA2	1	176463171	176845605	+	10930	protein_coding	pappalysin 2 [Source:HGNC Symbol;Acc:HGNC:14615]	1.93168	8.89388	5.9e-19	3.13e-16	Male-biased
SYT4	18	43267878	43277650	-	4437	protein_coding	synaptotagmin 4 [Source:HGNC Symbol;Acc:HGNC:11512]	1.94745	6.18502	6.21e-10	9.14e-08	Male-biased
HTR3B	11	113904677	113946565	+	2314	protein_coding	5-hydroxytryptamine receptor 3B [Source:HGNC Symbol;Acc:HGNC:5298]	1.97527	5.0544	4.32e-07	2.61e-05	Male-biased
PCSK2	20	17226107	17484578	+	7078	protein_coding	proprotein convertase subtilisin/kexin type 2 [Source:HGNC Symbol;Acc:HGNC:8744]	1.98775	5.94003	2.85e-09	3.69e-07	Male-biased
HRH3	20	62214970	62220267	-	2671	protein_coding	histamine receptor H3 [Source:HGNC Symbol;Acc:HGNC:5184]	2.01889	5.33596	9.5e-08	7.57e-06	Male-biased
CHGA	14	92923080	92935293	+	3102	protein_coding	chromogranin A [Source:HGNC Symbol;Acc:HGNC:1929]	2.02279	8.14455	3.81e-16	1.44e-13	Male-biased
SSX1	X	48255317	48267444	+	1298	protein_coding	SSX family member 1 [Source:HGNC Symbol;Acc:HGNC:11335]	2.02399	3.38746	0.000705434	0.00699819	Male-biased
ADGRG7	3	100609589	100695479	+	4091	protein_coding	adhesion G protein-coupled receptor G7 [Source:HGNC Symbol;Acc:HGNC:19241]	2.03762	5.77378	7.75e-09	9.07e-07	Male-biased
LIN28B	6	104936616	105083332	+	6002	protein_coding	lin-28 homolog B [Source:HGNC Symbol;Acc:HGNC:32207]	2.04227	3.56382	0.000365502	0.00438313	Male-biased
ASCL1	12	102957686	102960516	+	2472	protein_coding	achaete-scute family bHLH transcription factor 1 [Source:HGNC Symbol;Acc:HGNC:738]	2.04652	5.57638	2.46e-08	2.49e-06	Male-biased
INSM1	20	20368121	20370949	+	2829	protein_coding	INSM transcriptional repressor 1 [Source:HGNC Symbol;Acc:HGNC:6090]	2.07029	8.73922	2.35e-18	1.11e-15	Male-biased
SST	3	187668906	187670399	-	618	protein_coding	somatostatin [Source:HGNC Symbol;Acc:HGNC:11329]	2.07533	4.37008	1.24e-05	0.000375976	Male-biased
PRSS56	2	232520463	232525716	+	2390	protein_coding	serine protease 56 [Source:HGNC Symbol;Acc:HGNC:39433]	2.07745	5.88615	3.95e-09	4.99e-07	Male-biased
F2	11	46719180	46739506	+	2550	protein_coding	coagulation factor II, thrombin [Source:HGNC Symbol;Acc:HGNC:3535]	2.08903	6.58374	4.59e-11	8.84e-09	Male-biased
CDHR5	11	616565	626078	-	3873	protein_coding	cadherin related family member 5 [Source:HGNC Symbol;Acc:HGNC:7521]	2.11356	7.74161	9.82e-15	2.93e-12	Male-biased
SOX14	3	137764284	137766338	+	2055	protein_coding	SRY-box 14 [Source:HGNC Symbol;Acc:HGNC:11193]	2.12026	4.4298	9.43e-06	0.000306079	Male-biased
DDC	7	50458436	50565457	-	3136	protein_coding	dopa decarboxylase [Source:HGNC Symbol;Acc:HGNC:2719]	2.13921	8.5041	1.83e-17	7.91e-15	Male-biased
GP2	16	20309572	20327808	-	4048	protein_coding	glycoprotein 2 [Source:HGNC Symbol;Acc:HGNC:4441]	2.15811	5.35086	8.75e-08	7.05e-06	Male-biased
KRT20	17	40875941	40885227	-	1846	protein_coding	keratin 20 [Source:HGNC Symbol;Acc:HGNC:20412]	2.22839	6.22031	4.96e-10	7.73e-08	Male-biased
NTS	12	85874295	85882992	+	1555	protein_coding	neurotensin [Source:HGNC Symbol;Acc:HGNC:8038]	2.29905	7.08213	1.42e-12	3.34e-10	Male-biased
ANXA10	4	168092515	168187690	+	1812	protein_coding	annexin A10 [Source:HGNC Symbol;Acc:HGNC:534]	2.35096	8.51863	1.61e-17	7.13e-15	Male-biased
PRODH2	19	35799988	35813299	-	2731	protein_coding	proline dehydrogenase 2 [Source:HGNC Symbol;Acc:HGNC:17325]	2.3514	4.69624	2.65e-06	0.000115301	Male-biased
GUCA2B	1	42153421	42155824	+	597	protein_coding	guanylate cyclase activator 2B [Source:HGNC Symbol;Acc:HGNC:4683]	2.39431	5.69607	1.23e-08	1.35e-06	Male-biased
MAGEA8	X	149881141	149885835	+	2363	protein_coding	MAGE family member A8 [Source:HGNC Symbol;Acc:HGNC:6806]	2.40261	8.10397	5.32e-16	1.98e-13	Male-biased
CPN1	10	100042193	100081877	-	1887	protein_coding	carboxypeptidase N subunit 1 [Source:HGNC Symbol;Acc:HGNC:2312]	2.4068	4.40784	1.04e-05	0.000329707	Male-biased
SLC39A5	12	56230049	56237846	+	2903	protein_coding	solute carrier family 39 member 5 [Source:HGNC Symbol;Acc:HGNC:20502]	2.41044	11.0748	1.66e-28	1.41e-25	Male-biased
MAGEC1	X	141903894	141909388	+	4270	protein_coding	MAGE family member C1 [Source:HGNC Symbol;Acc:HGNC:6812]	2.43624	5.98645	2.14e-09	2.88e-07	Male-biased
CIDEC	3	9866711	9880254	-	1926	protein_coding	cell death inducing DFFA like effector c [Source:HGNC Symbol;Acc:HGNC:24229]	2.43801	8.78469	1.57e-18	7.91e-16	Male-biased
PNMA5	X	152988824	152994127	-	3439	protein_coding	PNMA family member 5 [Source:HGNC Symbol;Acc:HGNC:18743]	2.4636	9.12304	7.3e-20	4.3e-17	Male-biased
TM4SF5	17	4771884	4783213	+	932	protein_coding	transmembrane 4 L six family member 5 [Source:HGNC Symbol;Acc:HGNC:11857]	2.47933	6.46942	9.84e-11	1.75e-08	Male-biased
INSL6	9	5123880	5185668	-	1760	protein_coding	insulin like 6 [Source:HGNC Symbol;Acc:HGNC:6089]	2.53386	7.86404	3.72e-15	1.19e-12	Male-biased
DSCR8	21	38121451	38156511	+	831	lincRNA	Down syndrome critical region 8 [Source:HGNC Symbol;Acc:HGNC:16707]	2.53761	5.26985	1.37e-07	1.02e-05	Male-biased
LINC00200	10	1159768	1164789	+	2911	lincRNA	long intergenic non-protein coding RNA 200 [Source:HGNC Symbol;Acc:HGNC:30974]	2.54543	4.98752	6.12e-07	3.47e-05	Male-biased
HMGCS2	1	119747996	119768905	-	2571	protein_coding	3-hydroxy-3-methylglutaryl-CoA synthase 2 [Source:HGNC Symbol;Acc:HGNC:5008]	2.55623	8.69421	3.49e-18	1.61e-15	Male-biased
UPK1B	3	119173517	119205153	+	2266	protein_coding	uroplakin 1B [Source:HGNC Symbol;Acc:HGNC:12578]	2.56912	8.3748	5.53e-17	2.3e-14	Male-biased
TM4SF20	2	227362156	227381995	-	2757	protein_coding	transmembrane 4 L six family member 20 [Source:HGNC Symbol;Acc:HGNC:26230]	2.63956	8.47717	2.31e-17	9.78e-15	Male-biased
WFDC5	20	45109452	45115172	-	1044	protein_coding	WAP four-disulfide core domain 5 [Source:HGNC Symbol;Acc:HGNC:20477]	2.70108	7.89633	2.87e-15	9.36e-13	Male-biased
TKTL1	X	154295671	154330350	+	3650	protein_coding	transketolase like 1 [Source:HGNC Symbol;Acc:HGNC:11835]	2.71087	10.2254	1.53e-24	1.15e-21	Male-biased
RPS4Y2	Y	20756164	20781032	+	792	protein_coding	ribosomal protein S4 Y-linked 2 [Source:HGNC Symbol;Acc:HGNC:18501]	2.76012	9.84811	6.98e-23	4.77e-20	Male-biased
LINC01419	8	83403758	83408900	+	1521	lincRNA	long intergenic non-protein coding RNA 1419 [Source:HGNC Symbol;Acc:HGNC:50712]	2.76611	4.64429	3.41e-06	0.000138262	Male-biased
SLC30A10	1	219685427	219958647	-	5770	protein_coding	solute carrier family 30 member 10 [Source:HGNC Symbol;Acc:HGNC:25355]	2.81536	8.3155	9.14e-17	3.65e-14	Male-biased
UGT2A3	4	68928463	68951791	-	3062	protein_coding	UDP glucuronosyltransferase family 2 member A3 [Source:HGNC Symbol;Acc:HGNC:28528]	2.81764	5.79495	6.83e-09	8.09e-07	Male-biased
CTAG2	X	154651972	154653579	-	993	protein_coding	cancer/testis antigen 2 [Source:HGNC Symbol;Acc:HGNC:2492]	2.8289	4.53736	5.7e-06	0.000206333	Male-biased
PRAP1	10	133347146	133352683	+	971	protein_coding	proline rich acidic protein 1 [Source:HGNC Symbol;Acc:HGNC:23304]	2.84642	11.0576	2.01e-28	1.64e-25	Male-biased
PAGE2	X	55089008	55092842	+	661	protein_coding	PAGE family member 2 [Source:HGNC Symbol;Acc:HGNC:31804]	2.84742	5.4451	5.18e-08	4.65e-06	Male-biased
PCDH11Y	Y	5000226	5742224	+	11672	protein_coding	protocadherin 11 Y-linked [Source:HGNC Symbol;Acc:HGNC:15813]	2.84847	9.40935	4.99e-21	3.21e-18	Male-biased
REG4	1	119794018	119811660	-	3493	protein_coding	regenerating family member 4 [Source:HGNC Symbol;Acc:HGNC:22977]	3.01316	7.80114	6.14e-15	1.88e-12	Male-biased
RFX6	6	116877212	116932163	+	4093	protein_coding	regulatory factor X6 [Source:HGNC Symbol;Acc:HGNC:21478]	3.02897	8.03083	9.68e-16	3.48e-13	Male-biased
LIN28A	1	26410778	26429722	+	4008	protein_coding	lin-28 homolog A [Source:HGNC Symbol;Acc:HGNC:15986]	3.09874	8.87793	6.81e-19	3.52e-16	Male-biased
PRB4	12	11307083	11310435	-	916	protein_coding	proline rich protein BstNI subfamily 4 [Source:HGNC Symbol;Acc:HGNC:9340]	3.09919	5.29813	1.17e-07	8.98e-06	Male-biased
LCN15	9	136759634	136766255	-	2887	protein_coding	lipocalin 15 [Source:HGNC Symbol;Acc:HGNC:33777]	3.26879	9.3002	1.4e-20	8.49e-18	Male-biased
PCSK1	5	96390415	96434143	-	5307	protein_coding	proprotein convertase subtilisin/kexin type 1 [Source:HGNC Symbol;Acc:HGNC:8743]	3.47358	13.8346	1.58e-43	1.67e-40	Male-biased
MAGEA10	X	152133310	152138578	-	2899	protein_coding	MAGE family member A10 [Source:HGNC Symbol;Acc:HGNC:6797]	3.53888	7.89724	2.85e-15	9.36e-13	Male-biased
SPINK4	9	33218365	33248567	+	654	protein_coding	serine peptidase inhibitor, Kazal type 4 [Source:HGNC Symbol;Acc:HGNC:16646]	3.67889	11.8303	2.72e-32	2.51e-29	Male-biased
TFF2	21	42346357	42351128	-	830	protein_coding	trefoil factor 2 [Source:HGNC Symbol;Acc:HGNC:11756]	3.81063	8.26828	1.36e-16	5.33e-14	Male-biased
CPLX2	5	175796310	175884020	+	7099	protein_coding	complexin 2 [Source:HGNC Symbol;Acc:HGNC:2310]	3.82769	11.1205	9.97e-29	8.8e-26	Male-biased
G6PC	17	42900797	42913369	+	3296	protein_coding	glucose-6-phosphatase catalytic subunit [Source:HGNC Symbol;Acc:HGNC:4056]	4.02179	10.2156	1.69e-24	1.23e-21	Male-biased
UGT3A1	5	35951010	36001028	-	8485	protein_coding	UDP glycosyltransferase family 3 member A1 [Source:HGNC Symbol;Acc:HGNC:26625]	4.10077	8.55018	1.23e-17	5.54e-15	Male-biased
TTTY10	Y	20465668	20519228	-	1726	lincRNA	testis-specific transcript, Y-linked 10 [Source:HGNC Symbol;Acc:HGNC:18491]	4.39458	18.23	2.98e-74	3.51e-71	Male-biased
TMSB4Y	Y	13703567	13706024	+	1669	protein_coding	thymosin beta 4 Y-linked [Source:HGNC Symbol;Acc:HGNC:11882]	5.14968	31.9093	1.98e-223	3.23e-220	Male-biased
LINC00278	Y	3002912	3102272	+	775	lincRNA	long intergenic non-protein coding RNA 278 [Source:HGNC Symbol;Acc:HGNC:38712]	6.59334	29.1772	3.78e-187	5.34e-184	Male-biased
TBL1Y	Y	6910686	7091683	+	2407	protein_coding	transducin beta like 1 Y-linked [Source:HGNC Symbol;Acc:HGNC:18502]	6.95857	24.0641	5.94e-128	7.86e-125	Male-biased
NLGN4Y	Y	14522573	14845650	+	8589	protein_coding	neuroligin 4 Y-linked [Source:HGNC Symbol;Acc:HGNC:15529]	8.15586	39.7214	0	0	Male-biased
RPS4Y1	Y	2841486	2932000	+	2275	protein_coding	ribosomal protein S4 Y-linked 1 [Source:HGNC Symbol;Acc:HGNC:10425]	8.35967	35.5828	2.59e-277	4.98e-274	Male-biased
DDX3Y	Y	12904108	12920478	+	5738	protein_coding	DEAD-box helicase 3 Y-linked [Source:HGNC Symbol;Acc:HGNC:2699]	8.52451	42.5477	0	0	Male-biased
EIF1AY	Y	20575725	20593154	+	4074	protein_coding	eukaryotic translation initiation factor 1A Y-linked [Source:HGNC Symbol;Acc:HGNC:3252]	8.54486	40.7829	0	0	Male-biased
KDM5D	Y	19703865	19744939	-	9463	protein_coding	lysine demethylase 5D [Source:HGNC Symbol;Acc:HGNC:11115]	8.68875	41.0712	0	0	Male-biased
UTY	Y	13248379	13480673	-	9191	protein_coding	ubiquitously transcribed tetratricopeptide repeat containing, Y-linked [Source:HGNC Symbol;Acc:HGNC:12638]	8.71034	39.4145	0	0	Male-biased
ZFY	Y	2935281	2982506	+	5527	protein_coding	zinc finger protein Y-linked [Source:HGNC Symbol;Acc:HGNC:12870]	8.76493	41.133	0	0	Male-biased
TTTY15	Y	12662334	12692233	+	5284	lincRNA	testis-specific transcript, Y-linked 15 [Source:HGNC Symbol;Acc:HGNC:18567]	8.76499	41.7419	0	0	Male-biased
USP9Y	Y	12701231	12860839	+	11237	protein_coding	ubiquitin specific peptidase 9 Y-linked [Source:HGNC Symbol;Acc:HGNC:12633]	9.19362	48.5342	0	0	Male-biased
