# Supplementary material for: Sex-biased molecular differences in lung adenocarcinoma are ethnic and smoking specific
Source: BMC Pulm Med. 2023 Mar 24;23:99. doi: 10.1186/s12890-023-02387-7 (PMC10039609; doi:10.1186/s12890-023-02387-7)
Supplement: Supplementary file 6 — Additional file 6: Table S17. The DEGs identified from the comparison between female and male non-smokers with LUAD in the TCGA cohort (Non-Asian). [file 12890_2023_2387_MOESM6_ESM.xls]

## Sheet: no-smoking_FM
Table S17. The number of DEGs between female and male non-smokers with LUAD in the TCGA cohort (Non-Asian).
gene_name	gene_chr	gene_start	gene_end	gene_strand	gene_length	gene_biotype	gene_description	log2FoldChange	stat	pvalue	padj	Sex-biased
XIST	X	73820651	73852723	-	25264	lincRNA	X inactive specific transcript [Source:HGNC Symbol;Acc:HGNC:12810]	-8.26429	-16.4145	1.51e-60	2.8e-57	Female-biased
REG4	1	119794018	119811660	-	3493	protein_coding	regenerating family member 4 [Source:HGNC Symbol;Acc:HGNC:22977]	-6.06954	-5.3288	9.89e-08	4.4e-05	Female-biased
REG1A	2	79120362	79123419	+	1725	protein_coding	regenerating family member 1 alpha [Source:HGNC Symbol;Acc:HGNC:9951]	-5.81579	-4.6948	2.67e-06	0.000661035	Female-biased
DLK1	14	100725705	100738224	+	5312	protein_coding	delta like non-canonical Notch ligand 1 [Source:HGNC Symbol;Acc:HGNC:2907]	-5.72298	-4.84907	1.24e-06	0.000369006	Female-biased
CNMD	13	52703264	52739812	-	1628	protein_coding	chondromodulin [Source:HGNC Symbol;Acc:HGNC:17005]	-5.70016	-5.87879	4.13e-09	2.73e-06	Female-biased
NPY	7	24284163	24291865	+	921	protein_coding	neuropeptide Y [Source:HGNC Symbol;Acc:HGNC:7955]	-5.68867	-4.74927	2.04e-06	0.000542022	Female-biased
ISX	22	35066136	35087387	+	3384	protein_coding	intestine specific homeobox [Source:HGNC Symbol;Acc:HGNC:28084]	-5.57142	-4.86523	1.14e-06	0.000354112	Female-biased
UGT1A8	2	233617645	233773310	+	2407	protein_coding	UDP glucuronosyltransferase family 1 member A8 [Source:HGNC Symbol;Acc:HGNC:12540]	-5.47383	-3.79743	0.000146206	0.00973581	Female-biased
C1QL2	2	119156243	119158889	-	2043	protein_coding	complement C1q like 2 [Source:HGNC Symbol;Acc:HGNC:24181]	-5.13629	-6.38327	1.73e-10	1.54e-07	Female-biased
SST	3	187668906	187670399	-	618	protein_coding	somatostatin [Source:HGNC Symbol;Acc:HGNC:11329]	-4.84568	-3.59124	0.00032911	0.0157308	Female-biased
SOX1	13	112067647	112070488	+	2842	protein_coding	SRY-box 1 [Source:HGNC Symbol;Acc:HGNC:11189]	-4.63288	-4.30434	1.67e-05	0.00261365	Female-biased
TNMD	X	100584802	100599885	+	1610	protein_coding	tenomodulin [Source:HGNC Symbol;Acc:HGNC:17757]	-4.38693	-4.29049	1.78e-05	0.00269962	Female-biased
HHATL	3	42692663	42702827	-	2891	protein_coding	hedgehog acyltransferase like [Source:HGNC Symbol;Acc:HGNC:13242]	-4.38	-5.40616	6.44e-08	3.21e-05	Female-biased
GLYATL2	11	58834065	58904215	-	1838	protein_coding	glycine-N-acyltransferase like 2 [Source:HGNC Symbol;Acc:HGNC:24178]	-4.22705	-5.61387	1.98e-08	1.07e-05	Female-biased
CASR	3	122183683	122291629	+	12005	protein_coding	calcium sensing receptor [Source:HGNC Symbol;Acc:HGNC:1514]	-4.20777	-5.65866	1.53e-08	8.66e-06	Female-biased
CHAT	10	49609095	49665104	+	3750	protein_coding	choline O-acetyltransferase [Source:HGNC Symbol;Acc:HGNC:1912]	-4.04972	-3.86839	0.000109556	0.00817395	Female-biased
LINC02188	16	86710122	86742083	+	5840	lincRNA	long intergenic non-protein coding RNA 2188 [Source:HGNC Symbol;Acc:HGNC:53050]	-4.0257	-4.43361	9.27e-06	0.00178721	Female-biased
TRPM8	2	233917398	234019522	+	7903	protein_coding	transient receptor potential cation channel subfamily M member 8 [Source:HGNC Symbol;Acc:HGNC:17961]	-4.01519	-5.60481	2.08e-08	1.07e-05	Female-biased
TRDN	6	123216339	123637093	-	6700	protein_coding	triadin [Source:HGNC Symbol;Acc:HGNC:12261]	-3.98224	-3.52021	0.000431209	0.0181757	Female-biased
LINC01115	2	739588	740164	-	577	lincRNA	long intergenic non-protein coding RNA 1115 [Source:NCBI gene;Acc:339822]	-3.84028	-3.12207	0.00179584	0.0411575	Female-biased
LINC01115	2	779840	868608	-	3201	lincRNA	long intergenic non-protein coding RNA 1115 [Source:HGNC Symbol;Acc:HGNC:49258]	-3.84028	-3.12207	0.00179584	0.0411575	Female-biased
PRSS1	7	142749468	142753076	+	1876	protein_coding	serine protease 1 [Source:HGNC Symbol;Acc:HGNC:9475]	-3.83115	-4.20707	2.59e-05	0.00343413	Female-biased
SERPIND1	22	20773879	20787720	+	2553	protein_coding	serpin family D member 1 [Source:HGNC Symbol;Acc:HGNC:4838]	-3.80195	-5.73305	9.86e-09	5.93e-06	Female-biased
PAX1	20	21705659	21718486	+	5855	protein_coding	paired box 1 [Source:HGNC Symbol;Acc:HGNC:8615]	-3.73578	-4.2465	2.17e-05	0.00304031	Female-biased
SCGB3A1	5	180590103	180591540	-	846	protein_coding	secretoglobin family 3A member 1 [Source:HGNC Symbol;Acc:HGNC:18384]	-3.71979	-5.60852	2.04e-08	1.07e-05	Female-biased
TSIX	X	73792205	73829231	+	37027	lincRNA	TSIX transcript, XIST antisense RNA [Source:HGNC Symbol;Acc:HGNC:12377]	-3.64457	-7.73915	1e-14	1.08e-11	Female-biased
PCDH8	13	52842889	52848641	-	5150	protein_coding	protocadherin 8 [Source:HGNC Symbol;Acc:HGNC:8660]	-3.572	-3.67133	0.000241292	0.013119	Female-biased
SORCS3	10	104641101	105265235	+	5764	protein_coding	sortilin related VPS10 domain containing receptor 3 [Source:HGNC Symbol;Acc:HGNC:16699]	-3.47025	-4.15312	3.28e-05	0.00401476	Female-biased
LINC00251	8	65161145	65184210	-	2043	lincRNA	long intergenic non-protein coding RNA 251 [Source:HGNC Symbol;Acc:HGNC:31950]	-3.45894	-3.40642	0.000658208	0.0230802	Female-biased
NOTO	2	73202258	73212513	+	2749	protein_coding	notochord homeobox [Source:HGNC Symbol;Acc:HGNC:31839]	-3.4313	-3.80662	0.000140881	0.00941185	Female-biased
PAX7	1	18631006	18748866	+	6313	protein_coding	paired box 7 [Source:HGNC Symbol;Acc:HGNC:8621]	-3.42084	-3.72993	0.000191531	0.0113822	Female-biased
LINC01331	5	74369376	74536976	-	568	lincRNA	long intergenic non-protein coding RNA 1331 [Source:HGNC Symbol;Acc:HGNC:50538]	-3.37041	-3.36943	0.00075325	0.0249574	Female-biased
SPATS1	6	44342660	44377167	+	1569	protein_coding	spermatogenesis associated serine rich 1 [Source:HGNC Symbol;Acc:HGNC:22957]	-3.36746	-3.11767	0.00182286	0.0415438	Female-biased
CD300LG	17	43847148	43863629	+	4745	protein_coding	CD300 molecule like family member g [Source:HGNC Symbol;Acc:HGNC:30455]	-3.33545	-4.9066	9.27e-07	0.00030071	Female-biased
NGB	14	77265483	77271312	-	1884	protein_coding	neuroglobin [Source:HGNC Symbol;Acc:HGNC:14077]	-3.25695	-3.96803	7.25e-05	0.00659175	Female-biased
FAM9C	X	13035618	13044682	-	5858	protein_coding	family with sequence similarity 9 member C [Source:HGNC Symbol;Acc:HGNC:18405]	-3.21145	-3.39698	0.000681349	0.0237096	Female-biased
MROH2A	2	233775679	233833423	+	5730	protein_coding	maestro heat like repeat family member 2A [Source:HGNC Symbol;Acc:HGNC:27936]	-3.18698	-4.16196	3.16e-05	0.00393306	Female-biased
SERPINA4	14	94561091	94569913	+	2338	protein_coding	serpin family A member 4 [Source:HGNC Symbol;Acc:HGNC:8948]	-3.18158	-3.52915	0.000416902	0.0178674	Female-biased
SHISA9	16	12901620	13240413	+	10155	protein_coding	shisa family member 9 [Source:HGNC Symbol;Acc:HGNC:37231]	-3.17762	-4.45987	8.2e-06	0.00162768	Female-biased
DIO1	1	53891239	53911086	+	2282	protein_coding	iodothyronine deiodinase 1 [Source:HGNC Symbol;Acc:HGNC:2883]	-3.10903	-4.79772	1.6e-06	0.000462077	Female-biased
HAND1	5	154474972	154478264	-	1738	protein_coding	heart and neural crest derivatives expressed 1 [Source:HGNC Symbol;Acc:HGNC:4807]	-3.10543	-4.26284	2.02e-05	0.00292651	Female-biased
TRPM1	15	31001061	31161273	-	7454	protein_coding	transient receptor potential cation channel subfamily M member 1 [Source:HGNC Symbol;Acc:HGNC:7146]	-3.10067	-3.56611	0.000362319	0.0166817	Female-biased
GABRG3	15	26971282	27541991	+	12595	protein_coding	gamma-aminobutyric acid type A receptor gamma3 subunit [Source:HGNC Symbol;Acc:HGNC:4088]	-3.07506	-3.71329	0.000204584	0.0119154	Female-biased
KRT23	17	40922696	40937634	-	2902	protein_coding	keratin 23 [Source:HGNC Symbol;Acc:HGNC:6438]	-3.04083	-4.08269	4.45e-05	0.0047546	Female-biased
LINC01996	17	4610449	4617650	+	1273	lincRNA	long intergenic non-protein coding RNA 1996 [Source:HGNC Symbol;Acc:HGNC:52830]	-3.03692	-3.80881	0.000139635	0.00939001	Female-biased
ANKRD34C	15	79293285	79298235	+	4951	protein_coding	ankyrin repeat domain 34C [Source:HGNC Symbol;Acc:HGNC:33888]	-3.00319	-3.0323	0.00242701	0.0494669	Female-biased
MEG9	14	101064151	101072937	+	3212	lincRNA	maternally expressed 9 [Source:HGNC Symbol;Acc:HGNC:43874]	-2.99399	-4.14419	3.41e-05	0.00410091	Female-biased
SHISA3	4	42397839	42402487	+	1971	protein_coding	shisa family member 3 [Source:HGNC Symbol;Acc:HGNC:25159]	-2.98139	-4.93743	7.92e-07	0.00026101	Female-biased
MYOC	1	171635417	171652683	-	2099	protein_coding	myocilin [Source:HGNC Symbol;Acc:HGNC:7610]	-2.97344	-5.10652	3.28e-07	0.000131537	Female-biased
DMRT1	9	841690	969090	+	3253	protein_coding	doublesex and mab-3 related transcription factor 1 [Source:HGNC Symbol;Acc:HGNC:2934]	-2.91989	-3.37327	0.000742817	0.0248156	Female-biased
LINC01167	10	132961340	132962237	-	604	lincRNA	long intergenic non-protein coding RNA 1167 [Source:HGNC Symbol;Acc:HGNC:49536]	-2.91475	-3.54002	0.0004001	0.0173861	Female-biased
RIMBP2	12	130396137	130716281	-	9655	protein_coding	RIMS binding protein 2 [Source:HGNC Symbol;Acc:HGNC:30339]	-2.89691	-4.77264	1.82e-06	0.00049561	Female-biased
CLDN18	3	137998735	138033655	+	3880	protein_coding	claudin 18 [Source:HGNC Symbol;Acc:HGNC:2039]	-2.89366	-4.07579	4.59e-05	0.0047546	Female-biased
JPH3	16	87601835	87698156	+	5941	protein_coding	junctophilin 3 [Source:HGNC Symbol;Acc:HGNC:14203]	-2.87596	-4.55692	5.19e-06	0.00110539	Female-biased
DMBT1	10	122560665	122643736	+	8073	protein_coding	deleted in malignant brain tumors 1 [Source:HGNC Symbol;Acc:HGNC:2926]	-2.86791	-4.67202	2.98e-06	0.000725842	Female-biased
UNC5D	8	35235457	35796550	+	10816	protein_coding	unc-5 netrin receptor D [Source:HGNC Symbol;Acc:HGNC:18634]	-2.84754	-3.63771	0.000275078	0.0143821	Female-biased
KIRREL2	19	35855861	35867109	+	3382	protein_coding	kirre like nephrin family adhesion molecule 2 [Source:HGNC Symbol;Acc:HGNC:18816]	-2.81863	-4.65658	3.22e-06	0.000746896	Female-biased
SERTM1	13	36673912	36697839	+	3207	protein_coding	serine rich and transmembrane domain containing 1 [Source:HGNC Symbol;Acc:HGNC:33792]	-2.80938	-3.9488	7.85e-05	0.00683275	Female-biased
CDH12	5	21750673	22853622	-	5928	protein_coding	cadherin 12 [Source:HGNC Symbol;Acc:HGNC:1751]	-2.79754	-3.45903	0.000542134	0.0209317	Female-biased
MRGPRE	11	3227698	3232386	-	1409	protein_coding	MAS related GPR family member E [Source:HGNC Symbol;Acc:HGNC:30694]	-2.79453	-3.88397	0.000102767	0.00789797	Female-biased
FAM135B	8	138130023	138496822	-	13625	protein_coding	family with sequence similarity 135 member B [Source:HGNC Symbol;Acc:HGNC:28029]	-2.78672	-4.87092	1.11e-06	0.000350945	Female-biased
MEG3	14	100779410	100861031	+	23224	lincRNA	maternally expressed 3 [Source:HGNC Symbol;Acc:HGNC:14575]	-2.78251	-4.3871	1.15e-05	0.00204202	Female-biased
TM4SF4	3	149473974	149503281	+	2140	protein_coding	transmembrane 4 L six family member 4 [Source:HGNC Symbol;Acc:HGNC:11856]	-2.78124	-3.43138	0.000600518	0.0221596	Female-biased
FAM41C	1	868071	876903	-	1971	lincRNA	family with sequence similarity 41 member C [Source:HGNC Symbol;Acc:HGNC:27635]	-2.77797	-4.0779	4.54e-05	0.0047546	Female-biased
EDN3	20	59300427	59325992	+	2733	protein_coding	endothelin 3 [Source:HGNC Symbol;Acc:HGNC:3178]	-2.77075	-3.30277	0.000957344	0.0289686	Female-biased
SLC6A3	5	1392790	1445430	-	4461	protein_coding	solute carrier family 6 member 3 [Source:HGNC Symbol;Acc:HGNC:11049]	-2.75924	-4.17976	2.92e-05	0.00377574	Female-biased
SAGE1	X	135889205	135913061	+	2953	protein_coding	sarcoma antigen 1 [Source:HGNC Symbol;Acc:HGNC:30369]	-2.75895	-3.03508	0.00240476	0.0492547	Female-biased
UCN3	10	5365009	5374692	+	1200	protein_coding	urocortin 3 [Source:HGNC Symbol;Acc:HGNC:17781]	-2.71985	-4.37226	1.23e-05	0.00209486	Female-biased
RNASE7	14	21042226	21044234	+	1499	protein_coding	ribonuclease A family member 7 [Source:HGNC Symbol;Acc:HGNC:19278]	-2.70708	-4.31727	1.58e-05	0.00252298	Female-biased
LRRC74B	22	21045960	21064168	+	5542	protein_coding	leucine rich repeat containing 74B [Source:HGNC Symbol;Acc:HGNC:34301]	-2.69704	-3.668	0.000244453	0.0132426	Female-biased
LINC01133	1	159961218	159984750	+	3155	lincRNA	long intergenic non-protein coding RNA 1133 [Source:HGNC Symbol;Acc:HGNC:49447]	-2.68894	-3.6992	0.000216281	0.0123503	Female-biased
KRT75	12	52424070	52434525	-	2324	protein_coding	keratin 75 [Source:HGNC Symbol;Acc:HGNC:24431]	-2.68641	-3.66758	0.000244861	0.0132426	Female-biased
CCKBR	11	6259736	6272127	+	2655	protein_coding	cholecystokinin B receptor [Source:HGNC Symbol;Acc:HGNC:1571]	-2.68555	-3.89615	9.77e-05	0.00774397	Female-biased
RASGRF1	15	78959947	79090773	-	9929	protein_coding	Ras protein specific guanine nucleotide releasing factor 1 [Source:HGNC Symbol;Acc:HGNC:9875]	-2.68278	-5.36492	8.1e-08	3.94e-05	Female-biased
TMPRSS11D	4	67820876	67884032	-	3294	protein_coding	transmembrane serine protease 11D [Source:HGNC Symbol;Acc:HGNC:24059]	-2.66963	-3.72589	0.000194625	0.011466	Female-biased
SLC13A2	17	28473293	28497781	+	3226	protein_coding	solute carrier family 13 member 2 [Source:HGNC Symbol;Acc:HGNC:10917]	-2.66919	-3.04247	0.00234643	0.0485507	Female-biased
DNAH9	17	11598431	11969748	+	16980	protein_coding	dynein axonemal heavy chain 9 [Source:HGNC Symbol;Acc:HGNC:2953]	-2.66275	-4.20746	2.58e-05	0.00343413	Female-biased
VSIG1	X	108044970	108079184	+	3769	protein_coding	V-set and immunoglobulin domain containing 1 [Source:HGNC Symbol;Acc:HGNC:28675]	-2.64333	-3.82764	0.000129376	0.00896365	Female-biased
LRP1B	2	140231423	142131701	-	17040	protein_coding	LDL receptor related protein 1B [Source:HGNC Symbol;Acc:HGNC:6693]	-2.63938	-3.81489	0.000136242	0.00925311	Female-biased
LGI3	8	22146825	22157084	-	4514	protein_coding	leucine rich repeat LGI family member 3 [Source:HGNC Symbol;Acc:HGNC:18711]	-2.63918	-3.62321	0.000290973	0.0147602	Female-biased
FAM153C	5	178006405	178055559	+	4285	protein_coding	family with sequence similarity 153 member C [Source:HGNC Symbol;Acc:HGNC:33936]	-2.63767	-4.11864	3.81e-05	0.00432847	Female-biased
LINC00923	15	97572185	97874550	-	7073	lincRNA	long intergenic non-protein coding RNA 923 [Source:HGNC Symbol;Acc:HGNC:28088]	-2.62593	-4.58662	4.5e-06	0.000990242	Female-biased
FCN2	9	134880812	134887520	+	1057	protein_coding	ficolin 2 [Source:HGNC Symbol;Acc:HGNC:3624]	-2.61528	-3.96087	7.47e-05	0.00669548	Female-biased
OR7D2	19	9178979	9188817	+	3460	protein_coding	olfactory receptor family 7 subfamily D member 2 [Source:HGNC Symbol;Acc:HGNC:8378]	-2.56986	-3.09214	0.00198722	0.0436825	Female-biased
TFAP2B	6	50818723	50847613	+	6149	protein_coding	transcription factor AP-2 beta [Source:HGNC Symbol;Acc:HGNC:11743]	-2.5687	-3.52263	0.000427286	0.0181162	Female-biased
HNF4A	20	44355700	44434596	+	7311	protein_coding	hepatocyte nuclear factor 4 alpha [Source:HGNC Symbol;Acc:HGNC:5024]	-2.55672	-3.5045	0.000457471	0.0190083	Female-biased
ERICH3	1	74568111	74673738	-	8779	protein_coding	glutamate rich 3 [Source:HGNC Symbol;Acc:HGNC:25346]	-2.55012	-3.92848	8.55e-05	0.00725122	Female-biased
BMPER	7	33904308	34156356	+	7919	protein_coding	BMP binding endothelial regulator [Source:HGNC Symbol;Acc:HGNC:24154]	-2.53127	-4.4427	8.88e-06	0.00172958	Female-biased
RBAKDN	7	5072125	5073223	+	514	lincRNA	RBAK downstream neighbor [Source:HGNC Symbol;Acc:HGNC:33770]	-2.51736	-3.34008	0.000837555	0.0265872	Female-biased
PIWIL1	12	130337887	130372637	+	5280	protein_coding	piwi like RNA-mediated gene silencing 1 [Source:HGNC Symbol;Acc:HGNC:9007]	-2.42584	-3.1981	0.00138335	0.0357067	Female-biased
SPP2	2	234050679	234077134	+	1265	protein_coding	secreted phosphoprotein 2 [Source:HGNC Symbol;Acc:HGNC:11256]	-2.42459	-3.49319	0.000477286	0.0193979	Female-biased
LGALS7	19	38770971	38773492	-	795	protein_coding	galectin 7 [Source:HGNC Symbol;Acc:HGNC:6568]	-2.42278	-3.21347	0.00131142	0.0345481	Female-biased
HTR4	5	148451032	148677235	-	7045	protein_coding	5-hydroxytryptamine receptor 4 [Source:HGNC Symbol;Acc:HGNC:5299]	-2.41628	-3.86027	0.000113262	0.00829901	Female-biased
SPOCK3	4	166733384	167234796	-	4482	protein_coding	SPARC (osteonectin), cwcv and kazal like domains proteoglycan 3 [Source:HGNC Symbol;Acc:HGNC:13565]	-2.40299	-4.2289	2.35e-05	0.00322204	Female-biased
SEZ6L	22	26169474	26383597	+	7149	protein_coding	seizure related 6 homolog like [Source:HGNC Symbol;Acc:HGNC:10763]	-2.36928	-4.41004	1.03e-05	0.00192075	Female-biased
GSC	14	94768216	94770230	-	1264	protein_coding	goosecoid homeobox [Source:HGNC Symbol;Acc:HGNC:4612]	-2.36921	-3.54646	0.00039045	0.0173571	Female-biased
LCT	2	135787840	135837180	-	6586	protein_coding	lactase [Source:HGNC Symbol;Acc:HGNC:6530]	-2.36338	-3.41011	0.000649356	0.0229408	Female-biased
BTNL9	5	181040225	181061523	+	5565	protein_coding	butyrophilin like 9 [Source:HGNC Symbol;Acc:HGNC:24176]	-2.35737	-4.77528	1.79e-06	0.00049561	Female-biased
CELF3	1	151702404	151716814	-	4439	protein_coding	CUGBP Elav-like family member 3 [Source:HGNC Symbol;Acc:HGNC:11967]	-2.35361	-3.53316	0.000410631	0.0177319	Female-biased
LINC01559	12	13371089	13387167	-	3953	lincRNA	long intergenic non-protein coding RNA 1559 [Source:HGNC Symbol;Acc:HGNC:26598]	-2.34133	-3.14147	0.00168101	0.0397283	Female-biased
MEGF11	15	65895079	66253747	-	9828	protein_coding	multiple EGF like domains 11 [Source:HGNC Symbol;Acc:HGNC:29635]	-2.34087	-3.88012	0.000104403	0.00793786	Female-biased
CCDC60	12	119334712	119541047	+	3440	protein_coding	coiled-coil domain containing 60 [Source:HGNC Symbol;Acc:HGNC:28610]	-2.33858	-4.1845	2.86e-05	0.00376934	Female-biased
DLGAP1	18	3496032	4455335	-	12106	protein_coding	DLG associated protein 1 [Source:HGNC Symbol;Acc:HGNC:2905]	-2.32486	-4.29897	1.72e-05	0.00263558	Female-biased
GRIN2A	16	9753404	10182754	-	16696	protein_coding	glutamate ionotropic receptor NMDA type subunit 2A [Source:HGNC Symbol;Acc:HGNC:4585]	-2.31017	-3.16916	0.00152878	0.0375636	Female-biased
AOC1	7	150824627	150861504	+	3824	protein_coding	amine oxidase, copper containing 1 [Source:HGNC Symbol;Acc:HGNC:80]	-2.30796	-3.79409	0.000148186	0.00983564	Female-biased
CFAP65	2	219002846	219041527	-	10519	protein_coding	cilia and flagella associated protein 65 [Source:HGNC Symbol;Acc:HGNC:25325]	-2.30172	-4.13775	3.51e-05	0.0041312	Female-biased
FRMD1	6	168053166	168101511	-	8801	protein_coding	FERM domain containing 1 [Source:HGNC Symbol;Acc:HGNC:21240]	-2.29464	-3.5405	0.000399373	0.0173861	Female-biased
MFSD6L	17	8797162	8799349	-	2188	protein_coding	major facilitator superfamily domain containing 6 like [Source:HGNC Symbol;Acc:HGNC:26656]	-2.28219	-4.65749	3.2e-06	0.000746896	Female-biased
C17orf50	17	35760897	35765079	+	1063	protein_coding	chromosome 17 open reading frame 50 [Source:HGNC Symbol;Acc:HGNC:29581]	-2.2745	-4.95732	7.15e-07	0.000239521	Female-biased
ACADL	2	210187939	210225491	-	4383	protein_coding	acyl-CoA dehydrogenase long chain [Source:HGNC Symbol;Acc:HGNC:88]	-2.25997	-4.70134	2.58e-06	0.00065231	Female-biased
PEBP4	8	22713251	23000000	-	1329	protein_coding	phosphatidylethanolamine binding protein 4 [Source:HGNC Symbol;Acc:HGNC:28319]	-2.25041	-3.63471	0.000278294	0.0144763	Female-biased
CLDN2	X	106900164	106930861	+	3410	protein_coding	claudin 2 [Source:HGNC Symbol;Acc:HGNC:2041]	-2.24206	-3.20716	0.00134051	0.0349987	Female-biased
MIOX	22	50486784	50490648	+	1796	protein_coding	myo-inositol oxygenase [Source:HGNC Symbol;Acc:HGNC:14522]	-2.23695	-3.46637	0.000527527	0.0207789	Female-biased
SFRP5	10	97766751	97771952	-	1836	protein_coding	secreted frizzled related protein 5 [Source:HGNC Symbol;Acc:HGNC:10779]	-2.22749	-3.75724	0.000171801	0.0106107	Female-biased
DRD5	4	9781680	9784009	+	2330	protein_coding	dopamine receptor D5 [Source:HGNC Symbol;Acc:HGNC:3026]	-2.21745	-3.95828	7.55e-05	0.00670995	Female-biased
CDH16	16	66908122	66918984	-	3656	protein_coding	cadherin 16 [Source:HGNC Symbol;Acc:HGNC:1755]	-2.20001	-3.38459	0.000712846	0.0240871	Female-biased
SOSTDC1	7	16461481	16530580	-	2473	protein_coding	sclerostin domain containing 1 [Source:HGNC Symbol;Acc:HGNC:21748]	-2.19697	-3.19982	0.00137512	0.0355842	Female-biased
C6orf118	6	165279664	165309607	-	2240	protein_coding	chromosome 6 open reading frame 118 [Source:HGNC Symbol;Acc:HGNC:21233]	-2.19241	-3.39612	0.00068348	0.0237096	Female-biased
FAM181A	14	93918894	93929608	+	2202	protein_coding	family with sequence similarity 181 member A [Source:HGNC Symbol;Acc:HGNC:20491]	-2.18452	-3.89081	9.99e-05	0.00777452	Female-biased
GAS2L2	17	35744511	35752878	-	3014	protein_coding	growth arrest specific 2 like 2 [Source:HGNC Symbol;Acc:HGNC:24846]	-2.1753	-4.06596	4.78e-05	0.00488941	Female-biased
TCTE1	6	44278743	44297688	-	3067	protein_coding	t-complex-associated-testis-expressed 1 [Source:HGNC Symbol;Acc:HGNC:11693]	-2.1744	-3.56811	0.000359565	0.0165927	Female-biased
FABP3	1	31365625	31376850	-	1026	protein_coding	fatty acid binding protein 3 [Source:HGNC Symbol;Acc:HGNC:3557]	-2.17371	-5.07921	3.79e-07	0.000143483	Female-biased
GRIK3	1	36795527	37034129	-	10111	protein_coding	glutamate ionotropic receptor kainate type subunit 3 [Source:HGNC Symbol;Acc:HGNC:4581]	-2.1701	-3.69258	0.000221993	0.0125365	Female-biased
FABP4	8	81478419	81483263	-	1396	protein_coding	fatty acid binding protein 4 [Source:HGNC Symbol;Acc:HGNC:3559]	-2.16861	-3.87196	0.000107963	0.00811429	Female-biased
CYP2F1	19	41114432	41128366	+	2994	protein_coding	cytochrome P450 family 2 subfamily F member 1 [Source:HGNC Symbol;Acc:HGNC:2632]	-2.16298	-3.73637	0.000186693	0.0111923	Female-biased
DNAI1	9	34457414	34520989	+	3615	protein_coding	dynein axonemal intermediate chain 1 [Source:HGNC Symbol;Acc:HGNC:2954]	-2.14884	-3.62441	0.000289625	0.0147602	Female-biased
NXF3	X	103075810	103093125	-	3526	protein_coding	nuclear RNA export factor 3 [Source:HGNC Symbol;Acc:HGNC:8073]	-2.14762	-3.84595	0.000120087	0.00860449	Female-biased
PTPRT	20	42072752	43189970	-	12943	protein_coding	protein tyrosine phosphatase, receptor type T [Source:HGNC Symbol;Acc:HGNC:9682]	-2.13106	-3.56553	0.000363125	0.0166817	Female-biased
STAC2	17	39210536	39225872	-	3362	protein_coding	SH3 and cysteine rich domain 2 [Source:HGNC Symbol;Acc:HGNC:23990]	-2.13023	-5.08394	3.7e-07	0.00014259	Female-biased
C1orf87	1	59987269	60073770	-	4422	protein_coding	chromosome 1 open reading frame 87 [Source:HGNC Symbol;Acc:HGNC:28547]	-2.12891	-3.0572	0.00223415	0.0469819	Female-biased
SHISA6	17	11241263	11564063	+	8527	protein_coding	shisa family member 6 [Source:HGNC Symbol;Acc:HGNC:34491]	-2.12739	-4.14518	3.4e-05	0.00410091	Female-biased
UNC13C	15	53978201	54633414	+	14440	protein_coding	unc-13 homolog C [Source:HGNC Symbol;Acc:HGNC:23149]	-2.11865	-3.95629	7.61e-05	0.00673669	Female-biased
LRRC55	11	57181747	57191717	+	5410	protein_coding	leucine rich repeat containing 55 [Source:HGNC Symbol;Acc:HGNC:32324]	-2.11398	-5.02343	5.08e-07	0.000178904	Female-biased
ALOX15	17	4630902	4642294	-	3404	protein_coding	arachidonate 15-lipoxygenase [Source:HGNC Symbol;Acc:HGNC:433]	-2.11104	-3.45903	0.000542121	0.0209317	Female-biased
PAK5	20	9537389	9839041	-	4929	protein_coding	p21 (RAC1) activated kinase 5 [Source:HGNC Symbol;Acc:HGNC:15916]	-2.10491	-3.28819	0.00100835	0.0298901	Female-biased
HYDIN	16	70807378	71230722	-	23408	protein_coding	HYDIN, axonemal central pair apparatus protein [Source:HGNC Symbol;Acc:HGNC:19368]	-2.09326	-4.07621	4.58e-05	0.0047546	Female-biased
NR1I2	3	119780484	119818485	+	5381	protein_coding	nuclear receptor subfamily 1 group I member 2 [Source:HGNC Symbol;Acc:HGNC:7968]	-2.09	-3.76657	0.000165509	0.0104673	Female-biased
MT3	16	56589074	56591088	+	1837	protein_coding	metallothionein 3 [Source:HGNC Symbol;Acc:HGNC:7408]	-2.08872	-4.25572	2.08e-05	0.00297897	Female-biased
CAPSL	5	35904295	35938779	-	1135	protein_coding	calcyphosine like [Source:HGNC Symbol;Acc:HGNC:28375]	-2.07632	-3.51656	0.000437186	0.018333	Female-biased
CLCNKB	1	16043736	16057308	+	2939	protein_coding	chloride voltage-gated channel Kb [Source:HGNC Symbol;Acc:HGNC:2027]	-2.07391	-4.86098	1.17e-06	0.000356392	Female-biased
COL2A1	12	47972965	48004554	-	6664	protein_coding	collagen type II alpha 1 chain [Source:HGNC Symbol;Acc:HGNC:2200]	-2.0652	-3.25163	0.00114745	0.0323104	Female-biased
SCN3A	2	165087522	165204067	-	9840	protein_coding	sodium voltage-gated channel alpha subunit 3 [Source:HGNC Symbol;Acc:HGNC:10590]	-2.06502	-3.89856	9.68e-05	0.00769722	Female-biased
HS3ST5	6	114055586	114343045	-	4104	protein_coding	heparan sulfate-glucosamine 3-sulfotransferase 5 [Source:HGNC Symbol;Acc:HGNC:19419]	-2.06484	-3.07922	0.0020754	0.0450849	Female-biased
TEKT4	2	94871433	94876829	+	2218	protein_coding	tektin 4 [Source:HGNC Symbol;Acc:HGNC:31012]	-2.06079	-3.74211	0.000182485	0.0110143	Female-biased
STOML3	13	38965925	38991066	-	2205	protein_coding	stomatin like 3 [Source:HGNC Symbol;Acc:HGNC:19420]	-2.05883	-3.17744	0.00148579	0.0370415	Female-biased
RTBDN	19	12825478	12835428	-	2675	protein_coding	retbindin [Source:HGNC Symbol;Acc:HGNC:30310]	-2.05043	-3.16622	0.00154435	0.0376743	Female-biased
CSMD1	8	2935353	4994972	-	18705	protein_coding	CUB and Sushi multiple domains 1 [Source:HGNC Symbol;Acc:HGNC:14026]	-2.03656	-3.74081	0.00018343	0.011029	Female-biased
DNAI2	17	74274247	74314884	+	2851	protein_coding	dynein axonemal intermediate chain 2 [Source:HGNC Symbol;Acc:HGNC:18744]	-2.02794	-3.30592	0.000946653	0.0288412	Female-biased
AGER	6	32180968	32184324	-	2077	protein_coding	advanced glycosylation end-product specific receptor [Source:HGNC Symbol;Acc:HGNC:320]	-2.01353	-3.3429	0.000829086	0.0264828	Female-biased
GALNT16	14	69259277	69357033	+	10802	protein_coding	polypeptide N-acetylgalactosaminyltransferase 16 [Source:HGNC Symbol;Acc:HGNC:23233]	-2.00699	-5.34235	9.18e-08	4.26e-05	Female-biased
ARX	X	25003694	25016420	-	3097	protein_coding	aristaless related homeobox [Source:HGNC Symbol;Acc:HGNC:18060]	-1.99736	-3.32352	0.000888894	0.0277854	Female-biased
DNAH12	3	57293699	57544344	-	13275	protein_coding	dynein axonemal heavy chain 12 [Source:HGNC Symbol;Acc:HGNC:2943]	-1.99665	-3.6518	0.000260409	0.0138996	Female-biased
GRK1	13	113667155	113737735	+	4941	protein_coding	G protein-coupled receptor kinase 1 [Source:HGNC Symbol;Acc:HGNC:10013]	-1.99619	-3.28518	0.00101918	0.0300622	Female-biased
SLC34A1	5	177379235	177398848	+	4529	protein_coding	solute carrier family 34 member 1 [Source:HGNC Symbol;Acc:HGNC:11019]	-1.9925	-3.43213	0.00059887	0.0221596	Female-biased
ADCY5	3	123282296	123449758	-	8873	protein_coding	adenylate cyclase 5 [Source:HGNC Symbol;Acc:HGNC:236]	-1.99149	-4.17987	2.92e-05	0.00377574	Female-biased
PLA2G4F	15	42139034	42156636	-	6103	protein_coding	phospholipase A2 group IVF [Source:HGNC Symbol;Acc:HGNC:27396]	-1.98139	-5.19043	2.1e-07	8.58e-05	Female-biased
VSIG2	11	124747472	124752238	-	1432	protein_coding	V-set and immunoglobulin domain containing 2 [Source:HGNC Symbol;Acc:HGNC:17149]	-1.97484	-4.15816	3.21e-05	0.00397487	Female-biased
VWA3A	16	22092538	22156966	+	5039	protein_coding	von Willebrand factor A domain containing 3A [Source:HGNC Symbol;Acc:HGNC:27088]	-1.9717	-3.04633	0.00231652	0.0482247	Female-biased
ANPEP	15	89784889	89815401	-	4871	protein_coding	alanyl aminopeptidase, membrane [Source:HGNC Symbol;Acc:HGNC:500]	-1.97115	-3.90671	9.36e-05	0.00762024	Female-biased
FAM216B	13	42781550	42791549	+	3308	protein_coding	family with sequence similarity 216 member B [Source:HGNC Symbol;Acc:HGNC:26883]	-1.97013	-3.22322	0.0012676	0.0340073	Female-biased
CADPS	3	62398346	62875389	-	14638	protein_coding	calcium dependent secretion activator [Source:HGNC Symbol;Acc:HGNC:1426]	-1.96987	-3.95983	7.5e-05	0.00669548	Female-biased
RETN	19	7669044	7670454	+	520	protein_coding	resistin [Source:HGNC Symbol;Acc:HGNC:20389]	-1.95358	-3.60758	0.00030907	0.0152804	Female-biased
AQP2	12	49950741	49958881	+	4305	protein_coding	aquaporin 2 [Source:HGNC Symbol;Acc:HGNC:634]	-1.94948	-3.55025	0.000384861	0.0172538	Female-biased
ATP2B3	X	153517676	153582939	+	7534	protein_coding	ATPase plasma membrane Ca2+ transporting 3 [Source:HGNC Symbol;Acc:HGNC:816]	-1.94652	-3.52027	0.000431112	0.0181757	Female-biased
SLC30A2	1	26037252	26046133	-	3498	protein_coding	solute carrier family 30 member 2 [Source:HGNC Symbol;Acc:HGNC:11013]	-1.94527	-3.61336	0.00030225	0.0151073	Female-biased
NPTX1	17	80467148	80477843	-	6703	protein_coding	neuronal pentraxin 1 [Source:HGNC Symbol;Acc:HGNC:7952]	-1.94053	-3.06125	0.00220415	0.0468394	Female-biased
FAM3D	3	58633946	58666848	-	1640	protein_coding	family with sequence similarity 3 member D [Source:HGNC Symbol;Acc:HGNC:18665]	-1.93891	-3.37645	0.000734267	0.0246076	Female-biased
KIAA2012	2	202073289	202205203	+	7943	protein_coding	KIAA2012 [Source:HGNC Symbol;Acc:HGNC:51250]	-1.93056	-3.10335	0.00191345	0.0427504	Female-biased
WDR38	9	124853417	124857890	+	1387	protein_coding	WD repeat domain 38 [Source:HGNC Symbol;Acc:HGNC:23745]	-1.93025	-3.15349	0.00161333	0.0386651	Female-biased
LINC02159	5	160931778	160938626	-	2323	lincRNA	long intergenic non-protein coding RNA 2159 [Source:HGNC Symbol;Acc:HGNC:27749]	-1.92655	-3.81268	0.00013747	0.00930565	Female-biased
CES3	16	66961237	66975148	+	4935	protein_coding	carboxylesterase 3 [Source:HGNC Symbol;Acc:HGNC:1865]	-1.92154	-4.13534	3.54e-05	0.0041312	Female-biased
LRFN2	6	40391586	40587465	-	3270	protein_coding	leucine rich repeat and fibronectin type III domain containing 2 [Source:HGNC Symbol;Acc:HGNC:21226]	-1.91015	-3.46104	0.000538101	0.020917	Female-biased
CDHR4	3	49790732	49799835	-	3163	protein_coding	cadherin related family member 4 [Source:HGNC Symbol;Acc:HGNC:34527]	-1.89261	-3.20456	0.00135268	0.0351687	Female-biased
DYNLRB2	16	80540734	80550760	+	1464	protein_coding	dynein light chain roadblock-type 2 [Source:HGNC Symbol;Acc:HGNC:15467]	-1.89045	-3.85237	0.000116981	0.00846441	Female-biased
AQP8	16	25215731	25228940	+	1421	protein_coding	aquaporin 8 [Source:HGNC Symbol;Acc:HGNC:642]	-1.88841	-3.61915	0.000295577	0.0148829	Female-biased
SNAP91	6	83552880	83709691	-	6651	protein_coding	synaptosome associated protein 91 [Source:HGNC Symbol;Acc:HGNC:14986]	-1.88488	-3.31022	0.000932222	0.0286147	Female-biased
LINC01933	5	151949571	152270448	+	3745	lincRNA	long intergenic non-protein coding RNA 1933 [Source:HGNC Symbol;Acc:HGNC:52756]	-1.88451	-3.83785	0.000124117	0.00877966	Female-biased
CAMP	3	48223347	48225491	+	745	protein_coding	cathelicidin antimicrobial peptide [Source:HGNC Symbol;Acc:HGNC:1472]	-1.88153	-3.78693	0.000152523	0.00999367	Female-biased
ANKRD36C	2	95836919	95991831	-	8574	protein_coding	ankyrin repeat domain 36C [Source:HGNC Symbol;Acc:HGNC:32946]	-1.87961	-4.66848	3.03e-06	0.000729765	Female-biased
OLIG1	21	33070144	33072420	+	2277	protein_coding	oligodendrocyte transcription factor 1 [Source:HGNC Symbol;Acc:HGNC:16983]	-1.87779	-3.23176	0.00123031	0.0334015	Female-biased
ANGPTL7	1	11189341	11195981	+	2238	protein_coding	angiopoietin like 7 [Source:HGNC Symbol;Acc:HGNC:24078]	-1.87498	-3.41957	0.000627193	0.0226927	Female-biased
HCN1	5	45254950	45696498	-	13704	protein_coding	hyperpolarization activated cyclic nucleotide gated potassium channel 1 [Source:HGNC Symbol;Acc:HGNC:4845]	-1.86494	-3.06816	0.00215378	0.0462498	Female-biased
SH3GL3	15	83447228	83618743	+	3363	protein_coding	SH3 domain containing GRB2 like 3, endophilin A3 [Source:HGNC Symbol;Acc:HGNC:10832]	-1.86189	-3.26799	0.00108314	0.0311306	Female-biased
PLA2G3	22	31134809	31140607	-	2697	protein_coding	phospholipase A2 group III [Source:HGNC Symbol;Acc:HGNC:17934]	-1.85656	-3.53622	0.000405892	0.0175798	Female-biased
CFAP100	3	126394939	126436556	+	3352	protein_coding	cilia and flagella associated protein 100 [Source:HGNC Symbol;Acc:HGNC:26842]	-1.84134	-3.14649	0.00165243	0.0393713	Female-biased
GGTLC2	22	22644475	22647903	+	1229	protein_coding	gamma-glutamyltransferase light chain 2 [Source:HGNC Symbol;Acc:HGNC:18596]	-1.84134	-3.3457	0.000820749	0.0262987	Female-biased
GGT2	22	21207973	21227637	-	2367	protein_coding	gamma-glutamyltransferase 2 [Source:HGNC Symbol;Acc:HGNC:4251]	-1.8281	-3.54407	0.000393999	0.0173861	Female-biased
UPK1A	19	35666516	35678483	+	1366	protein_coding	uroplakin 1A [Source:HGNC Symbol;Acc:HGNC:12577]	-1.81804	-3.10171	0.00192407	0.0428472	Female-biased
GABRB2	5	161288429	161549044	-	10002	protein_coding	gamma-aminobutyric acid type A receptor beta2 subunit [Source:HGNC Symbol;Acc:HGNC:4082]	-1.81456	-3.9931	6.52e-05	0.00617219	Female-biased
HHIP	4	144646021	144745271	+	12074	protein_coding	hedgehog interacting protein [Source:HGNC Symbol;Acc:HGNC:14866]	-1.81227	-3.54154	0.000397794	0.0173861	Female-biased
CFAP52	17	9576627	9643459	+	3078	protein_coding	cilia and flagella associated protein 52 [Source:HGNC Symbol;Acc:HGNC:16053]	-1.80932	-3.43728	0.000587584	0.0219387	Female-biased
ALK	2	29192774	29921566	-	7362	protein_coding	ALK receptor tyrosine kinase [Source:HGNC Symbol;Acc:HGNC:427]	-1.77742	-3.79107	0.000149997	0.00992358	Female-biased
HRASLS5	11	63461404	63491194	-	3268	protein_coding	HRAS like suppressor family member 5 [Source:HGNC Symbol;Acc:HGNC:24978]	-1.7765	-3.56843	0.000359131	0.0165927	Female-biased
ERBB4	2	211375717	212538841	-	13015	protein_coding	erb-b2 receptor tyrosine kinase 4 [Source:HGNC Symbol;Acc:HGNC:3432]	-1.7743	-3.54859	0.000387305	0.0173254	Female-biased
CFAP74	1	1921951	2003837	-	10422	protein_coding	cilia and flagella associated protein 74 [Source:HGNC Symbol;Acc:HGNC:29368]	-1.76675	-3.48853	0.000485686	0.0196219	Female-biased
MESP2	15	89760591	89778754	+	1783	protein_coding	mesoderm posterior bHLH transcription factor 2 [Source:HGNC Symbol;Acc:HGNC:29659]	-1.76009	-3.58428	0.000338011	0.0160697	Female-biased
PTGFR	1	78303884	78539749	+	4714	protein_coding	prostaglandin F receptor [Source:HGNC Symbol;Acc:HGNC:9600]	-1.75762	-3.48433	0.000493369	0.0197464	Female-biased
GRM5	11	88504576	89065945	-	8657	protein_coding	glutamate metabotropic receptor 5 [Source:HGNC Symbol;Acc:HGNC:4597]	-1.75574	-3.1222	0.00179507	0.0411575	Female-biased
BIRC7	20	63235883	63240507	+	1562	protein_coding	baculoviral IAP repeat containing 7 [Source:HGNC Symbol;Acc:HGNC:13702]	-1.7545	-4.10728	4e-05	0.00449687	Female-biased
TSPEAR	21	44497892	44711580	-	4471	protein_coding	thrombospondin type laminin G domain and EAR repeats [Source:HGNC Symbol;Acc:HGNC:1268]	-1.75279	-3.86035	0.000113226	0.00829901	Female-biased
ERFE	2	238158982	238168900	+	3572	protein_coding	erythroferrone [Source:HGNC Symbol;Acc:HGNC:26727]	-1.7478	-3.33931	0.000839861	0.026619	Female-biased
LRRC71	1	156920650	156933094	+	2631	protein_coding	leucine rich repeat containing 71 [Source:HGNC Symbol;Acc:HGNC:26556]	-1.74433	-3.07025	0.00213876	0.0460239	Female-biased
GABRP	5	170763350	170814047	+	4621	protein_coding	gamma-aminobutyric acid type A receptor pi subunit [Source:HGNC Symbol;Acc:HGNC:4089]	-1.74427	-3.36997	0.000751752	0.0249482	Female-biased
FXYD2	11	117800844	117828698	-	5595	protein_coding	FXYD domain containing ion transport regulator 2 [Source:HGNC Symbol;Acc:HGNC:4026]	-1.74215	-3.62515	0.000288792	0.0147595	Female-biased
CCDC141	2	178829757	179050086	-	15446	protein_coding	coiled-coil domain containing 141 [Source:HGNC Symbol;Acc:HGNC:26821]	-1.7363	-3.47888	0.000503512	0.0199482	Female-biased
GRM4	6	34018645	34155622	-	16300	protein_coding	glutamate metabotropic receptor 4 [Source:HGNC Symbol;Acc:HGNC:4596]	-1.72827	-3.28556	0.00101781	0.0300622	Female-biased
ACKR4	3	132597237	132618967	+	2273	protein_coding	atypical chemokine receptor 4 [Source:HGNC Symbol;Acc:HGNC:1611]	-1.72585	-4.42582	9.61e-06	0.00183558	Female-biased
CITED1	X	72301638	72307187	-	1760	protein_coding	Cbp/p300 interacting transactivator with Glu/Asp rich carboxy-terminal domain 1 [Source:HGNC Symbol;Acc:HGNC:1986]	-1.72347	-3.68651	0.000227351	0.0126431	Female-biased
LINC01644	22	47461299	47487111	-	1090	lincRNA	long intergenic non-protein coding RNA 1644 [Source:HGNC Symbol;Acc:HGNC:52431]	-1.72293	-3.90469	9.43e-05	0.00763851	Female-biased
RIIAD1	1	151710433	151729805	+	2261	protein_coding	regulatory subunit of type II PKA R-subunit (RIIa) domain containing 1 [Source:HGNC Symbol;Acc:HGNC:26686]	-1.71921	-3.1172	0.0018258	0.0415571	Female-biased
LRRN1	3	3799437	3847703	+	4264	protein_coding	leucine rich repeat neuronal 1 [Source:HGNC Symbol;Acc:HGNC:20980]	-1.71177	-3.96492	7.34e-05	0.00664128	Female-biased
DLEC1	3	38039205	38124025	+	8338	protein_coding	DLEC1, cilia and flagella associated protein [Source:HGNC Symbol;Acc:HGNC:2899]	-1.71104	-3.54223	0.000396763	0.0173861	Female-biased
PRIMA1	14	93718298	93788481	-	3892	protein_coding	proline rich membrane anchor 1 [Source:HGNC Symbol;Acc:HGNC:18319]	-1.70823	-3.88767	0.00010121	0.00780769	Female-biased
PENK	8	56436674	56446734	-	3455	protein_coding	proenkephalin [Source:HGNC Symbol;Acc:HGNC:8831]	-1.70301	-3.14951	0.00163546	0.0390125	Female-biased
PCDH19	X	100291644	100410273	-	9756	protein_coding	protocadherin 19 [Source:HGNC Symbol;Acc:HGNC:14270]	-1.6855	-3.55972	0.000371246	0.0167907	Female-biased
CNGA4	11	6234765	6244429	+	2167	protein_coding	cyclic nucleotide gated channel alpha 4 [Source:HGNC Symbol;Acc:HGNC:2152]	-1.68464	-3.0911	0.00199416	0.0437753	Female-biased
TMEM100	17	55719627	55732121	-	2906	protein_coding	transmembrane protein 100 [Source:HGNC Symbol;Acc:HGNC:25607]	-1.68003	-3.46179	0.000536586	0.020917	Female-biased
GPM6A	4	175632934	176002664	-	7040	protein_coding	glycoprotein M6A [Source:HGNC Symbol;Acc:HGNC:4460]	-1.67865	-3.18368	0.00145413	0.0367399	Female-biased
SLC38A3	3	50205246	50221486	+	3968	protein_coding	solute carrier family 38 member 3 [Source:HGNC Symbol;Acc:HGNC:18044]	-1.6737	-3.75602	0.000172635	0.0106301	Female-biased
DOC2A	16	30005509	30023270	-	6426	protein_coding	double C2 domain alpha [Source:HGNC Symbol;Acc:HGNC:2985]	-1.66415	-3.55074	0.000384146	0.0172538	Female-biased
NEURL3	2	96497643	96508109	-	2497	protein_coding	neuralized E3 ubiquitin protein ligase 3 [Source:HGNC Symbol;Acc:HGNC:25162]	-1.65454	-3.89467	9.83e-05	0.00776135	Female-biased
KCNK17	6	39299001	39314553	-	2172	protein_coding	potassium two pore domain channel subfamily K member 17 [Source:HGNC Symbol;Acc:HGNC:14465]	-1.64098	-3.56029	0.000370449	0.0167907	Female-biased
AQP6	12	49967194	49977139	+	5129	protein_coding	aquaporin 6 [Source:HGNC Symbol;Acc:HGNC:639]	-1.63991	-3.22358	0.001266	0.0340073	Female-biased
GPIHBP1	8	143213193	143217170	+	2282	protein_coding	glycosylphosphatidylinositol anchored high density lipoprotein binding protein 1 [Source:HGNC Symbol;Acc:HGNC:24945]	-1.63838	-3.18945	0.00142544	0.0361992	Female-biased
AGRP	16	67482571	67483813	-	764	protein_coding	agouti related neuropeptide [Source:HGNC Symbol;Acc:HGNC:330]	-1.63645	-3.82384	0.000131389	0.00901338	Female-biased
PIGR	1	206928518	206946466	-	4376	protein_coding	polymeric immunoglobulin receptor [Source:HGNC Symbol;Acc:HGNC:8968]	-1.63077	-3.59521	0.000324129	0.0156054	Female-biased
LINC01018	5	6582136	6588499	+	3518	lincRNA	long intergenic non-protein coding RNA 1018 [Source:HGNC Symbol;Acc:HGNC:27394]	-1.62879	-3.19318	0.00140714	0.0359127	Female-biased
SOX8	16	981808	986979	+	4432	protein_coding	SRY-box 8 [Source:HGNC Symbol;Acc:HGNC:11203]	-1.62632	-4.11988	3.79e-05	0.00432847	Female-biased
CNTFR	9	34551432	34590140	-	2111	protein_coding	ciliary neurotrophic factor receptor [Source:HGNC Symbol;Acc:HGNC:2170]	-1.62353	-3.11674	0.00182864	0.0415571	Female-biased
COLEC10	8	118995452	119106582	+	1670	protein_coding	collectin subfamily member 10 [Source:HGNC Symbol;Acc:HGNC:2220]	-1.61268	-3.4972	0.00047017	0.0192234	Female-biased
PCDHB1	5	141051135	141059344	+	8210	protein_coding	protocadherin beta 1 [Source:HGNC Symbol;Acc:HGNC:8680]	-1.60515	-3.03703	0.0023892	0.0491045	Female-biased
FCRL2	1	157745733	157777132	-	5058	protein_coding	Fc receptor like 2 [Source:HGNC Symbol;Acc:HGNC:14875]	-1.60206	-3.59487	0.00032456	0.0156054	Female-biased
SCN1A	2	165984641	166149214	-	16946	protein_coding	sodium voltage-gated channel alpha subunit 1 [Source:HGNC Symbol;Acc:HGNC:10585]	-1.59789	-3.24851	0.00116013	0.0323426	Female-biased
CFAP58	10	104353764	104455090	+	3548	protein_coding	cilia and flagella associated protein 58 [Source:HGNC Symbol;Acc:HGNC:26676]	-1.59438	-3.68897	0.000225167	0.0126112	Female-biased
SYT2	1	202590596	202710417	-	7774	protein_coding	synaptotagmin 2 [Source:HGNC Symbol;Acc:HGNC:11510]	-1.5915	-3.57326	0.000352563	0.016373	Female-biased
TTLL9	20	31870702	31944963	+	6175	protein_coding	tubulin tyrosine ligase like 9 [Source:HGNC Symbol;Acc:HGNC:16118]	-1.58981	-3.17175	0.00151523	0.0373352	Female-biased
KHDRBS2	6	61679960	62286227	-	2332	protein_coding	KH RNA binding domain containing, signal transduction associated 2 [Source:HGNC Symbol;Acc:HGNC:18114]	-1.58577	-3.11778	0.00182217	0.0415438	Female-biased
LRRC66	4	51993702	52017620	-	3327	protein_coding	leucine rich repeat containing 66 [Source:HGNC Symbol;Acc:HGNC:34299]	-1.5798	-3.04927	0.00229396	0.0478525	Female-biased
PTCHD1	X	23334016	23404372	+	13714	protein_coding	patched domain containing 1 [Source:HGNC Symbol;Acc:HGNC:26392]	-1.57072	-3.52217	0.000428025	0.0181162	Female-biased
TMEM233	12	119593459	119643066	+	3146	protein_coding	transmembrane protein 233 [Source:HGNC Symbol;Acc:HGNC:37219]	-1.56558	-3.86375	0.000111661	0.0082706	Female-biased
CYS1	2	10056780	10080944	-	2847	protein_coding	cystin 1 [Source:HGNC Symbol;Acc:HGNC:18525]	-1.56169	-3.22034	0.0012804	0.0341873	Female-biased
CHRNA1	2	174747592	174787935	-	4855	protein_coding	cholinergic receptor nicotinic alpha 1 subunit [Source:HGNC Symbol;Acc:HGNC:1955]	-1.56089	-3.43705	0.000588094	0.0219387	Female-biased
SAXO2	15	82262810	82284930	+	4160	protein_coding	stabilizer of axonemal microtubules 2 [Source:HGNC Symbol;Acc:HGNC:33727]	-1.55916	-3.37279	0.000744116	0.0248156	Female-biased
CTSH	15	78921058	78949574	-	5892	protein_coding	cathepsin H [Source:HGNC Symbol;Acc:HGNC:2535]	-1.55808	-4.30607	1.66e-05	0.00261365	Female-biased
PRRT2	16	29811382	29815892	+	3755	protein_coding	proline rich transmembrane protein 2 [Source:HGNC Symbol;Acc:HGNC:30500]	-1.55121	-4.16498	3.11e-05	0.00390631	Female-biased
C5orf38	5	2752131	2755397	+	1925	protein_coding	chromosome 5 open reading frame 38 [Source:HGNC Symbol;Acc:HGNC:24226]	-1.54736	-3.38825	0.000703409	0.0238482	Female-biased
FAM189A1	15	29120254	29570723	-	5545	protein_coding	family with sequence similarity 189 member A1 [Source:HGNC Symbol;Acc:HGNC:29075]	-1.54735	-3.61712	0.000297897	0.0149263	Female-biased
ZNF486	19	20167228	20200490	+	4261	protein_coding	zinc finger protein 486 [Source:HGNC Symbol;Acc:HGNC:20807]	-1.54472	-3.19637	0.00139169	0.0357667	Female-biased
MGAT3	22	39457344	39492194	+	5457	protein_coding	mannosyl (beta-1,4-)-glycoprotein beta-1,4-N-acetylglucosaminyltransferase [Source:HGNC Symbol;Acc:HGNC:7046]	-1.53439	-3.30805	0.000939485	0.0287307	Female-biased
LRRC4	7	128027071	128032107	-	4036	protein_coding	leucine rich repeat containing 4 [Source:HGNC Symbol;Acc:HGNC:15586]	-1.53195	-4.12129	3.77e-05	0.004327	Female-biased
CD177	19	43353659	43363172	+	2501	protein_coding	CD177 molecule [Source:HGNC Symbol;Acc:HGNC:30072]	-1.52694	-3.3868	0.000707119	0.0239332	Female-biased
ALKAL2	2	279558	288851	-	2191	protein_coding	ALK and LTK ligand 2 [Source:HGNC Symbol;Acc:HGNC:27683]	-1.51752	-3.99913	6.36e-05	0.00608397	Female-biased
MYBPC2	19	50432903	50466321	+	3708	protein_coding	myosin binding protein C, fast type [Source:HGNC Symbol;Acc:HGNC:7550]	-1.51714	-3.21856	0.00128837	0.0342572	Female-biased
NSG1	4	4348140	4419058	+	4355	protein_coding	neuronal vesicle trafficking associated 1 [Source:HGNC Symbol;Acc:HGNC:18790]	-1.51337	-3.41584	0.000635857	0.0227115	Female-biased
GADL1	3	30726200	30894765	-	7330	protein_coding	glutamate decarboxylase like 1 [Source:HGNC Symbol;Acc:HGNC:27949]	-1.50825	-3.16767	0.00153664	0.0375659	Female-biased
ASTN1	1	176857302	177164973	-	9201	protein_coding	astrotactin 1 [Source:HGNC Symbol;Acc:HGNC:773]	-1.50395	-3.32088	0.000897335	0.0279619	Female-biased
PNMA6A	X	153072482	153075018	+	2209	protein_coding	PNMA family member 6A [Source:HGNC Symbol;Acc:HGNC:28248]	-1.49591	-3.31078	0.000930371	0.0286009	Female-biased
CEBPA	19	33299934	33302564	-	2631	protein_coding	CCAAT enhancer binding protein alpha [Source:HGNC Symbol;Acc:HGNC:1833]	-1.49516	-3.89054	0.000100019	0.00777452	Female-biased
CFAP70	10	73253759	73358859	-	7428	protein_coding	cilia and flagella associated protein 70 [Source:HGNC Symbol;Acc:HGNC:30726]	-1.49395	-3.54638	0.000390562	0.0173571	Female-biased
CLUL1	18	596988	650334	+	3846	protein_coding	clusterin like 1 [Source:HGNC Symbol;Acc:HGNC:2096]	-1.4893	-3.16369	0.0015578	0.0378221	Female-biased
PRRT4	7	128350325	128361685	-	3683	protein_coding	proline rich transmembrane protein 4 [Source:HGNC Symbol;Acc:HGNC:37280]	-1.48749	-3.32442	0.00088602	0.027738	Female-biased
AP3B2	15	82659281	82709914	-	9108	protein_coding	adaptor related protein complex 3 subunit beta 2 [Source:HGNC Symbol;Acc:HGNC:567]	-1.48691	-3.07861	0.00207969	0.0450849	Female-biased
SV2C	5	76083172	76353939	+	12028	protein_coding	synaptic vesicle glycoprotein 2C [Source:HGNC Symbol;Acc:HGNC:30670]	-1.46734	-3.42582	0.000612953	0.0223676	Female-biased
GPA33	1	167052836	167166479	-	3200	protein_coding	glycoprotein A33 [Source:HGNC Symbol;Acc:HGNC:4445]	-1.46312	-3.62114	0.000293303	0.0148416	Female-biased
C1orf127	1	10946471	10982037	-	3573	protein_coding	chromosome 1 open reading frame 127 [Source:HGNC Symbol;Acc:HGNC:26730]	-1.4609	-4.46219	8.11e-06	0.00162591	Female-biased
CAMK2N2	3	184259213	184261463	-	1362	protein_coding	calcium/calmodulin dependent protein kinase II inhibitor 2 [Source:HGNC Symbol;Acc:HGNC:24197]	-1.45973	-3.23722	0.00120701	0.0330967	Female-biased
SCN11A	3	38845769	38950561	-	7703	protein_coding	sodium voltage-gated channel alpha subunit 11 [Source:HGNC Symbol;Acc:HGNC:10583]	-1.44594	-3.67847	0.000234638	0.0128598	Female-biased
TCEAL2	X	102125688	102127711	+	1666	protein_coding	transcription elongation factor A like 2 [Source:HGNC Symbol;Acc:HGNC:29818]	-1.44591	-3.84741	0.000119371	0.00859259	Female-biased
CPNE7	16	89575768	89597246	+	3048	protein_coding	copine 7 [Source:HGNC Symbol;Acc:HGNC:2320]	-1.4399	-3.44804	0.000564668	0.0214165	Female-biased
ESPNL	2	238100157	238133287	+	5362	protein_coding	espin like [Source:HGNC Symbol;Acc:HGNC:27937]	-1.4369	-3.20986	0.00132802	0.0348192	Female-biased
FGF18	5	171419656	171457623	+	1986	protein_coding	fibroblast growth factor 18 [Source:HGNC Symbol;Acc:HGNC:3674]	-1.43677	-3.76373	0.000167398	0.0104673	Female-biased
COLGALT2	1	183929854	184037729	-	7806	protein_coding	collagen beta(1-O)galactosyltransferase 2 [Source:HGNC Symbol;Acc:HGNC:16790]	-1.43499	-3.26174	0.0011073	0.0314834	Female-biased
CYP17A1	10	102830531	102837533	-	3445	protein_coding	cytochrome P450 family 17 subfamily A member 1 [Source:HGNC Symbol;Acc:HGNC:2593]	-1.42589	-3.08661	0.0020245	0.0441696	Female-biased
PRR29-AS1	17	63996071	63999899	-	2926	lincRNA	PRR29 antisense RNA 1 [Source:HGNC Symbol;Acc:HGNC:51822]	-1.42097	-3.45052	0.000559507	0.0212891	Female-biased
LURAP1	1	46203334	46221261	+	1854	protein_coding	leucine rich adaptor protein 1 [Source:HGNC Symbol;Acc:HGNC:32327]	-1.41294	-4.3759	1.21e-05	0.00209486	Female-biased
DSCAML1	11	117427773	117817525	-	7035	protein_coding	DS cell adhesion molecule like 1 [Source:HGNC Symbol;Acc:HGNC:14656]	-1.40934	-3.03785	0.00238275	0.0491034	Female-biased
CCDC180	9	97307304	97378524	+	14155	protein_coding	coiled-coil domain containing 180 [Source:HGNC Symbol;Acc:HGNC:29303]	-1.40843	-3.37036	0.000750692	0.0249482	Female-biased
KCNJ1	11	128836315	128867373	-	4637	protein_coding	potassium voltage-gated channel subfamily J member 1 [Source:HGNC Symbol;Acc:HGNC:6255]	-1.40653	-3.0373	0.00238707	0.0491045	Female-biased
KCNJ5	11	128891356	128921035	+	6109	protein_coding	potassium voltage-gated channel subfamily J member 5 [Source:HGNC Symbol;Acc:HGNC:6266]	-1.40643	-3.45714	0.000545951	0.0210139	Female-biased
CYP4Z1	1	47067488	47118319	+	1996	protein_coding	cytochrome P450 family 4 subfamily Z member 1 [Source:HGNC Symbol;Acc:HGNC:20583]	-1.38243	-3.27189	0.00106832	0.0308871	Female-biased
PDE1C	7	31751179	32299329	-	13821	protein_coding	phosphodiesterase 1C [Source:HGNC Symbol;Acc:HGNC:8776]	-1.37231	-3.49593	0.000472413	0.0192381	Female-biased
SMTNL2	17	4583999	4608319	+	2470	protein_coding	smoothelin like 2 [Source:HGNC Symbol;Acc:HGNC:24764]	-1.37094	-3.2136	0.00131084	0.0345481	Female-biased
MAFA	8	143419182	143430406	-	2504	protein_coding	MAF bZIP transcription factor A [Source:HGNC Symbol;Acc:HGNC:23145]	-1.37086	-3.03856	0.00237714	0.0490372	Female-biased
DPEP1	16	89613308	89638456	+	2737	protein_coding	dipeptidase 1 [Source:HGNC Symbol;Acc:HGNC:3002]	-1.37037	-3.59105	0.000329344	0.0157308	Female-biased
OLFM1	9	135075422	135121179	+	6123	protein_coding	olfactomedin 1 [Source:HGNC Symbol;Acc:HGNC:17187]	-1.36937	-3.97782	6.96e-05	0.00640456	Female-biased
EML6	2	54723499	54972025	+	14426	protein_coding	echinoderm microtubule associated protein like 6 [Source:HGNC Symbol;Acc:HGNC:35412]	-1.36575	-4.25415	2.1e-05	0.00297902	Female-biased
MFSD4A	1	205568885	205602918	+	5790	protein_coding	major facilitator superfamily domain containing 4A [Source:HGNC Symbol;Acc:HGNC:25433]	-1.3625	-3.56013	0.000370665	0.0167907	Female-biased
FAM3B	21	41304212	41357431	+	3599	protein_coding	family with sequence similarity 3 member B [Source:HGNC Symbol;Acc:HGNC:1253]	-1.35955	-3.15064	0.00162913	0.0389694	Female-biased
ADGRB1	8	142449430	142545009	+	7356	protein_coding	adhesion G protein-coupled receptor B1 [Source:HGNC Symbol;Acc:HGNC:943]	-1.35653	-3.41771	0.000631504	0.0226927	Female-biased
C16orf96	16	4556490	4600714	+	3823	protein_coding	chromosome 16 open reading frame 96 [Source:HGNC Symbol;Acc:HGNC:40031]	-1.3398	-3.5156	0.000438753	0.0183424	Female-biased
SPAG8	9	35808045	35812272	-	2722	protein_coding	sperm associated antigen 8 [Source:HGNC Symbol;Acc:HGNC:14105]	-1.31063	-3.20649	0.00134363	0.0350356	Female-biased
HRAT92	7	520391	525232	+	3506	lincRNA	heart tissue-associated transcript 92 [Source:NCBI gene;Acc:441307]	-1.30726	-3.19855	0.0013812	0.0356964	Female-biased
APOC4	19	44942238	44945496	+	741	protein_coding	apolipoprotein C4 [Source:HGNC Symbol;Acc:HGNC:611]	-1.30326	-3.26691	0.00108728	0.0311306	Female-biased
RSPO1	1	37611350	37634923	-	3089	protein_coding	R-spondin 1 [Source:HGNC Symbol;Acc:HGNC:21679]	-1.30237	-3.19435	0.00140145	0.0358572	Female-biased
SYN2	3	12004402	12191400	+	5683	protein_coding	synapsin II [Source:HGNC Symbol;Acc:HGNC:11495]	-1.29886	-3.0348	0.00240696	0.0492547	Female-biased
RADIL	7	4797055	4883719	-	6516	protein_coding	Rap associating with DIL domain [Source:HGNC Symbol;Acc:HGNC:22226]	-1.29775	-3.30225	0.000959138	0.0289686	Female-biased
RFPL2	22	32190435	32203477	-	2718	protein_coding	ret finger protein like 2 [Source:HGNC Symbol;Acc:HGNC:9979]	-1.29474	-3.2494	0.0011565	0.0323423	Female-biased
LINC01354	1	234527891	234531779	-	2870	lincRNA	long intergenic non-protein coding RNA 1354 [Source:HGNC Symbol;Acc:HGNC:50581]	-1.29147	-3.40205	0.000668821	0.0233323	Female-biased
DUOXA1	15	45117367	45129938	-	3721	protein_coding	dual oxidase maturation factor 1 [Source:HGNC Symbol;Acc:HGNC:26507]	-1.27929	-3.0573	0.0022334	0.0469819	Female-biased
CGB7	19	49054275	49058860	-	3386	protein_coding	chorionic gonadotropin subunit beta 7 [Source:HGNC Symbol;Acc:HGNC:16451]	-1.2789	-3.28112	0.00103396	0.0302826	Female-biased
DLGAP3	1	34865436	34929585	-	3977	protein_coding	DLG associated protein 3 [Source:HGNC Symbol;Acc:HGNC:30368]	-1.2672	-3.32922	0.000870898	0.0273655	Female-biased
RIMBP3	22	18605815	18611919	-	6105	protein_coding	RIMS binding protein 3 [Source:HGNC Symbol;Acc:HGNC:29344]	-1.25003	-3.37889	0.000727801	0.0245114	Female-biased
PTN	7	137227341	137343865	-	1713	protein_coding	pleiotrophin [Source:HGNC Symbol;Acc:HGNC:9630]	-1.24702	-4.09827	4.16e-05	0.00459866	Female-biased
GIPR	19	45668244	45683724	+	4736	protein_coding	gastric inhibitory polypeptide receptor [Source:HGNC Symbol;Acc:HGNC:4271]	-1.2444	-3.31507	0.000916216	0.0282934	Female-biased
CHD5	1	6101793	6180123	-	9890	protein_coding	chromodomain helicase DNA binding protein 5 [Source:HGNC Symbol;Acc:HGNC:16816]	-1.24433	-3.30253	0.000958185	0.0289686	Female-biased
SYP	X	49187804	49200259	-	5215	protein_coding	synaptophysin [Source:HGNC Symbol;Acc:HGNC:11506]	-1.24416	-3.7785	0.000157777	0.0101111	Female-biased
SYT15	10	46578217	46594173	+	7158	protein_coding	synaptotagmin 15 [Source:HGNC Symbol;Acc:HGNC:17167]	-1.24141	-3.03525	0.00240336	0.0492547	Female-biased
B3GNT8	19	41425359	41428730	-	1874	protein_coding	UDP-GlcNAc:betaGal beta-1,3-N-acetylglucosaminyltransferase 8 [Source:HGNC Symbol;Acc:HGNC:24139]	-1.23898	-3.43426	0.000594174	0.0221023	Female-biased
FNDC5	1	32862268	32872482	-	3139	protein_coding	fibronectin type III domain containing 5 [Source:HGNC Symbol;Acc:HGNC:20240]	-1.23551	-3.2338	0.00122154	0.0332515	Female-biased
GJA3	13	20138255	20161049	-	5211	protein_coding	gap junction protein alpha 3 [Source:HGNC Symbol;Acc:HGNC:4277]	-1.22467	-3.02925	0.0024516	0.0497716	Female-biased
TMEM132B	12	125186836	125662377	+	15703	protein_coding	transmembrane protein 132B [Source:HGNC Symbol;Acc:HGNC:29397]	-1.22348	-3.50042	0.000464527	0.0191345	Female-biased
REEP1	2	86213993	86338083	-	5846	protein_coding	receptor accessory protein 1 [Source:HGNC Symbol;Acc:HGNC:25786]	-1.22265	-3.26461	0.00109616	0.0313411	Female-biased
TRIM61	4	164954446	164977668	-	1582	protein_coding	tripartite motif containing 61 [Source:HGNC Symbol;Acc:HGNC:24339]	-1.21605	-3.27723	0.00104831	0.030528	Female-biased
FAM107A	3	58564117	58627610	-	5321	protein_coding	family with sequence similarity 107 member A [Source:HGNC Symbol;Acc:HGNC:30827]	-1.2148	-3.06556	0.00217263	0.0463623	Female-biased
NTF4	19	49061066	49065054	-	1469	protein_coding	neurotrophin 4 [Source:HGNC Symbol;Acc:HGNC:8024]	-1.21153	-3.91873	8.9e-05	0.00742769	Female-biased
ANKRD24	19	4183354	4224814	+	4474	protein_coding	ankyrin repeat domain 24 [Source:HGNC Symbol;Acc:HGNC:29424]	-1.20697	-3.19633	0.00139187	0.0357667	Female-biased
DPP4	2	161992241	162074542	-	5009	protein_coding	dipeptidyl peptidase 4 [Source:HGNC Symbol;Acc:HGNC:3009]	-1.20378	-3.24784	0.00116283	0.0323426	Female-biased
LINC00885	3	196142636	196160890	+	1828	lincRNA	long intergenic non-protein coding RNA 885 [Source:HGNC Symbol;Acc:HGNC:48571]	-1.19582	-3.12713	0.00176521	0.0406312	Female-biased
CKMT2	5	81233285	81266397	+	2736	protein_coding	creatine kinase, mitochondrial 2 [Source:HGNC Symbol;Acc:HGNC:1996]	-1.19439	-3.30714	0.000942535	0.0287586	Female-biased
TTC34	1	2635976	2801717	-	8814	protein_coding	tetratricopeptide repeat domain 34 [Source:HGNC Symbol;Acc:HGNC:34297]	-1.19215	-3.3938	0.000689308	0.0237096	Female-biased
FAM181B	11	82729941	82733864	-	3924	protein_coding	family with sequence similarity 181 member B [Source:HGNC Symbol;Acc:HGNC:28512]	-1.1881	-3.03922	0.00237189	0.0489783	Female-biased
ADRA1B	5	159865080	159972544	+	2687	protein_coding	adrenoceptor alpha 1B [Source:HGNC Symbol;Acc:HGNC:278]	-1.18172	-3.36204	0.000773697	0.0254282	Female-biased
RET	10	43077027	43130351	+	6911	protein_coding	ret proto-oncogene [Source:HGNC Symbol;Acc:HGNC:9967]	-1.1811	-3.40446	0.000662939	0.0231695	Female-biased
DUSP15	20	31847637	31870747	-	3791	protein_coding	dual specificity phosphatase 15 [Source:HGNC Symbol;Acc:HGNC:16236]	-1.17998	-3.40995	0.000649745	0.0229408	Female-biased
PIPOX	17	28950513	29057220	+	4059	protein_coding	pipecolic acid and sarcosine oxidase [Source:HGNC Symbol;Acc:HGNC:17804]	-1.17707	-3.31526	0.000915576	0.0282934	Female-biased
ZDHHC19	3	196197449	196211437	-	2432	protein_coding	zinc finger DHHC-type containing 19 [Source:HGNC Symbol;Acc:HGNC:20713]	-1.17638	-3.07887	0.00207789	0.0450849	Female-biased
PDE1B	12	54549350	54579239	+	7618	protein_coding	phosphodiesterase 1B [Source:HGNC Symbol;Acc:HGNC:8775]	-1.17096	-3.65213	0.000260077	0.0138996	Female-biased
SCNN1B	16	23278231	23381299	+	3918	protein_coding	sodium channel epithelial 1 beta subunit [Source:HGNC Symbol;Acc:HGNC:10600]	-1.16708	-3.09087	0.00199572	0.0437753	Female-biased
ZDHHC15	X	75368427	75523502	-	6820	protein_coding	zinc finger DHHC-type containing 15 [Source:HGNC Symbol;Acc:HGNC:20342]	-1.16064	-3.57889	0.00034506	0.0161973	Female-biased
WFDC2	20	45469706	45481532	+	1382	protein_coding	WAP four-disulfide core domain 2 [Source:HGNC Symbol;Acc:HGNC:15939]	-1.15684	-3.90231	9.53e-05	0.00763851	Female-biased
NTRK2	9	84668551	85027070	+	20363	protein_coding	neurotrophic receptor tyrosine kinase 2 [Source:HGNC Symbol;Acc:HGNC:8032]	-1.15385	-3.13326	0.00172874	0.0401601	Female-biased
CRIP3	6	43299710	43308797	-	2453	protein_coding	cysteine rich protein 3 [Source:HGNC Symbol;Acc:HGNC:17751]	-1.14897	-3.30383	0.00095374	0.0289686	Female-biased
AJAP1	1	4654732	4792534	+	12405	protein_coding	adherens junctions associated protein 1 [Source:HGNC Symbol;Acc:HGNC:30801]	-1.14712	-3.09726	0.00195321	0.0431679	Female-biased
EBF3	10	129835283	129963841	-	4623	protein_coding	early B cell factor 3 [Source:HGNC Symbol;Acc:HGNC:19087]	-1.13523	-3.12685	0.00176692	0.0406312	Female-biased
FXYD1	19	35138808	35143109	+	1926	protein_coding	FXYD domain containing ion transport regulator 1 [Source:HGNC Symbol;Acc:HGNC:4025]	-1.13128	-3.34225	0.000831035	0.0264944	Female-biased
SPTBN4	19	40466241	40576464	+	11549	protein_coding	spectrin beta, non-erythrocytic 4 [Source:HGNC Symbol;Acc:HGNC:14896]	-1.12501	-3.5964	0.00032265	0.0156054	Female-biased
MDGA1	6	37630679	37699306	-	14187	protein_coding	MAM domain containing glycosylphosphatidylinositol anchor 1 [Source:HGNC Symbol;Acc:HGNC:19267]	-1.12275	-3.87094	0.000108418	0.00811863	Female-biased
MYOM2	8	2045040	2165552	+	7062	protein_coding	myomesin 2 [Source:HGNC Symbol;Acc:HGNC:7614]	-1.12182	-3.98902	6.63e-05	0.00622939	Female-biased
TSPOAP1	17	58301228	58328760	-	11354	protein_coding	TSPO associated protein 1 [Source:HGNC Symbol;Acc:HGNC:16831]	-1.11815	-3.48965	0.000483652	0.0196177	Female-biased
KAZN	1	13892792	15118043	+	13841	protein_coding	kazrin, periplakin interacting protein [Source:HGNC Symbol;Acc:HGNC:29173]	-1.11167	-3.72678	0.000193938	0.0114586	Female-biased
EFHC2	X	44147882	44343672	-	3319	protein_coding	EF-hand domain containing 2 [Source:HGNC Symbol;Acc:HGNC:26233]	-1.10832	-3.04319	0.00234084	0.0485507	Female-biased
DDO	6	110391771	110415562	-	2130	protein_coding	D-aspartate oxidase [Source:HGNC Symbol;Acc:HGNC:2727]	-1.09331	-3.54401	0.000394096	0.0173861	Female-biased
ADAMTS17	15	99971589	100342005	-	8242	protein_coding	ADAM metallopeptidase with thrombospondin type 1 motif 17 [Source:HGNC Symbol;Acc:HGNC:17109]	-1.09237	-3.50195	0.000461867	0.0191345	Female-biased
PRR29	17	63998351	64004304	+	4142	protein_coding	proline rich 29 [Source:HGNC Symbol;Acc:HGNC:25673]	-1.0909	-3.34767	0.000814945	0.0261948	Female-biased
ENHO	9	34521040	34523041	-	1082	protein_coding	energy homeostasis associated [Source:HGNC Symbol;Acc:HGNC:24838]	-1.07977	-3.06077	0.00220767	0.0468655	Female-biased
BEGAIN	14	100537147	100587413	-	7878	protein_coding	brain enriched guanylate kinase associated [Source:HGNC Symbol;Acc:HGNC:24163]	-1.07735	-3.32047	0.000898645	0.0279619	Female-biased
SCN4B	11	118133377	118152888	-	5649	protein_coding	sodium voltage-gated channel beta subunit 4 [Source:HGNC Symbol;Acc:HGNC:10592]	-1.06893	-3.14435	0.00166457	0.0394766	Female-biased
HSD11B2	16	67430652	67437553	+	2674	protein_coding	hydroxysteroid 11-beta dehydrogenase 2 [Source:HGNC Symbol;Acc:HGNC:5209]	-1.0521	-3.06686	0.00216321	0.0463063	Female-biased
DHDH	19	48933682	48944969	+	1081	protein_coding	dihydrodiol dehydrogenase [Source:HGNC Symbol;Acc:HGNC:17887]	-1.04497	-3.31942	0.000902056	0.0280254	Female-biased
SLC7A8	14	23125295	23183674	-	5991	protein_coding	solute carrier family 7 member 8 [Source:HGNC Symbol;Acc:HGNC:11066]	-1.03675	-3.66632	0.000246068	0.0132727	Female-biased
CACNA1F	X	49205063	49233371	-	6928	protein_coding	calcium voltage-gated channel subunit alpha1 F [Source:HGNC Symbol;Acc:HGNC:1393]	-1.03187	-3.21074	0.00132395	0.0347885	Female-biased
TREM2	6	41158506	41163186	-	1095	protein_coding	triggering receptor expressed on myeloid cells 2 [Source:HGNC Symbol;Acc:HGNC:17761]	-1.03185	-3.86173	0.000112585	0.00829901	Female-biased
ITGA2B	17	44372180	44389505	-	5551	protein_coding	integrin subunit alpha 2b [Source:HGNC Symbol;Acc:HGNC:6138]	-1.03089	-3.43405	0.000594643	0.0221023	Female-biased
SULT1C4	2	108377911	108388057	+	2898	protein_coding	sulfotransferase family 1C member 4 [Source:HGNC Symbol;Acc:HGNC:11457]	-1.02965	-3.22103	0.00127731	0.0341781	Female-biased
USH2A	1	215622894	216423396	-	20506	protein_coding	usherin [Source:HGNC Symbol;Acc:HGNC:12601]	-1.02062	-3.05859	0.00222378	0.0469532	Female-biased
CDH23	10	71396934	71815947	+	18587	protein_coding	cadherin related 23 [Source:HGNC Symbol;Acc:HGNC:13733]	-1.01987	-3.44088	0.000579823	0.0218696	Female-biased
CHRNA3	15	78593052	78621295	-	4765	protein_coding	cholinergic receptor nicotinic alpha 3 subunit [Source:HGNC Symbol;Acc:HGNC:1957]	-1.01802	-3.18057	0.00146985	0.0369141	Female-biased
MAPK10	4	85990007	86594625	-	42646	protein_coding	mitogen-activated protein kinase 10 [Source:HGNC Symbol;Acc:HGNC:6872]	-1.00143	-3.07295	0.00211953	0.0457956	Female-biased
PLEKHG2	19	39412585	39428415	+	9200	protein_coding	pleckstrin homology and RhoGEF domain containing G2 [Source:HGNC Symbol;Acc:HGNC:29515]	1.00627	3.19582	0.00139435	0.0357667	Male-biased
PTGR1	9	111549722	111599893	-	3760	protein_coding	prostaglandin reductase 1 [Source:HGNC Symbol;Acc:HGNC:18429]	1.01679	3.24436	0.00117715	0.0325558	Male-biased
TRIM16	17	15627960	15684311	-	5640	protein_coding	tripartite motif containing 16 [Source:HGNC Symbol;Acc:HGNC:17241]	1.0265	3.50096	0.000463578	0.0191345	Male-biased
ZSCAN31	6	28324693	28356271	-	4957	protein_coding	zinc finger and SCAN domain containing 31 [Source:HGNC Symbol;Acc:HGNC:14097]	1.02713	3.14495	0.00166116	0.0394414	Male-biased
HMGB3	X	150980509	150990775	+	3967	protein_coding	high mobility group box 3 [Source:HGNC Symbol;Acc:HGNC:5004]	1.05106	3.03412	0.00241242	0.0492588	Male-biased
SNCAIP	5	122311354	122464219	+	7325	protein_coding	synuclein alpha interacting protein [Source:HGNC Symbol;Acc:HGNC:11139]	1.05557	3.16143	0.00156997	0.0379822	Male-biased
OPN3	1	241590102	241677376	-	3716	protein_coding	opsin 3 [Source:HGNC Symbol;Acc:HGNC:14007]	1.05814	3.37309	0.00074329	0.0248156	Male-biased
ESCO2	8	27771949	27812640	+	7973	protein_coding	establishment of sister chromatid cohesion N-acetyltransferase 2 [Source:HGNC Symbol;Acc:HGNC:27230]	1.05925	3.60282	0.000314781	0.0154003	Male-biased
PITPNC1	17	67377281	67697261	+	7819	protein_coding	phosphatidylinositol transfer protein cytoplasmic 1 [Source:HGNC Symbol;Acc:HGNC:21045]	1.07001	3.88856	0.000100842	0.00780769	Male-biased
NNMT	11	114257787	114313285	+	2919	protein_coding	nicotinamide N-methyltransferase [Source:HGNC Symbol;Acc:HGNC:7861]	1.08585	3.15562	0.00160159	0.0384287	Male-biased
FURIN	15	90868592	90883458	+	4728	protein_coding	furin, paired basic amino acid cleaving enzyme [Source:HGNC Symbol;Acc:HGNC:8568]	1.08845	3.61812	0.000296749	0.0149053	Male-biased
SRXN1	20	646615	653370	-	2698	protein_coding	sulfiredoxin 1 [Source:HGNC Symbol;Acc:HGNC:16132]	1.0951	3.11304	0.00185173	0.0417363	Male-biased
GCLM	1	93885205	93909456	-	5420	protein_coding	glutamate-cysteine ligase modifier subunit [Source:HGNC Symbol;Acc:HGNC:4312]	1.0999	3.85619	0.00011517	0.00839723	Male-biased
PDE4D	5	58969038	60522120	-	16308	protein_coding	phosphodiesterase 4D [Source:HGNC Symbol;Acc:HGNC:8783]	1.11348	3.17614	0.00149249	0.0371631	Male-biased
RDH10	8	73294612	73325281	+	5321	protein_coding	retinol dehydrogenase 10 [Source:HGNC Symbol;Acc:HGNC:19975]	1.11642	3.59762	0.000321147	0.0155943	Male-biased
HYKK	15	78507564	78537372	+	5707	protein_coding	hydroxylysine kinase [Source:HGNC Symbol;Acc:HGNC:34403]	1.11703	3.99705	6.41e-05	0.00609833	Male-biased
PBK	8	27809620	27838095	-	2165	protein_coding	PDZ binding kinase [Source:HGNC Symbol;Acc:HGNC:18282]	1.131	3.25277	0.00114285	0.0322253	Male-biased
ARNTL2	12	27332854	27425289	+	6983	protein_coding	aryl hydrocarbon receptor nuclear translocator like 2 [Source:HGNC Symbol;Acc:HGNC:18984]	1.13893	3.16836	0.00153302	0.0375659	Male-biased
DSG2	18	31498043	31549008	+	6190	protein_coding	desmoglein 2 [Source:HGNC Symbol;Acc:HGNC:3049]	1.16788	3.39292	0.000691521	0.0237096	Male-biased
TTC39C	18	23992773	24135610	+	7188	protein_coding	tetratricopeptide repeat domain 39C [Source:HGNC Symbol;Acc:HGNC:26595]	1.17685	4.48853	7.17e-06	0.00145158	Male-biased
DSC2	18	31058840	31102522	-	12495	protein_coding	desmocollin 2 [Source:HGNC Symbol;Acc:HGNC:3036]	1.17794	3.3891	0.000701232	0.0238482	Male-biased
FLNC	7	128830377	128859274	+	9280	protein_coding	filamin C [Source:HGNC Symbol;Acc:HGNC:3756]	1.1911	3.3639	0.000768483	0.0253409	Male-biased
HILPDA	7	128455849	128458418	+	2070	protein_coding	hypoxia inducible lipid droplet associated [Source:HGNC Symbol;Acc:HGNC:28859]	1.21397	4.13951	3.48e-05	0.0041312	Male-biased
SAMD13	1	84298366	84389957	+	3455	protein_coding	sterile alpha motif domain containing 13 [Source:HGNC Symbol;Acc:HGNC:24582]	1.21471	3.13393	0.00172484	0.0401601	Male-biased
SLC4A3	2	219627327	219641980	+	5091	protein_coding	solute carrier family 4 member 3 [Source:HGNC Symbol;Acc:HGNC:11029]	1.21677	3.10071	0.0019306	0.0428526	Male-biased
HSPA2	14	64535905	64546173	+	5777	protein_coding	heat shock protein family A (Hsp70) member 2 [Source:HGNC Symbol;Acc:HGNC:5235]	1.22437	3.33147	0.00086389	0.0272539	Male-biased
CARD14	17	80169992	80209331	+	8366	protein_coding	caspase recruitment domain family member 14 [Source:HGNC Symbol;Acc:HGNC:16446]	1.2361	3.03387	0.00241439	0.0492588	Male-biased
MISP	19	751126	764318	+	2966	protein_coding	mitotic spindle positioning [Source:HGNC Symbol;Acc:HGNC:27000]	1.23882	3.4378	0.000586464	0.0219387	Male-biased
DSEL	18	67506582	67516980	-	9531	protein_coding	dermatan sulfate epimerase like [Source:HGNC Symbol;Acc:HGNC:18144]	1.26174	3.58448	0.000337754	0.0160697	Male-biased
NAMPT	7	106248285	106286326	-	9049	protein_coding	nicotinamide phosphoribosyltransferase [Source:HGNC Symbol;Acc:HGNC:30092]	1.26695	3.38823	0.000703442	0.0238482	Male-biased
IL1R2	2	101991844	102028544	+	3073	protein_coding	interleukin 1 receptor type 2 [Source:HGNC Symbol;Acc:HGNC:5994]	1.27628	3.40849	0.000653227	0.022998	Male-biased
RIMKLB	12	8681600	8783095	+	8619	protein_coding	ribosomal modification protein rimK like family member B [Source:HGNC Symbol;Acc:HGNC:29228]	1.27649	4.25888	2.05e-05	0.00295783	Male-biased
CEMIP	15	80779343	80951776	+	7621	protein_coding	cell migration inducing hyaluronidase 1 [Source:HGNC Symbol;Acc:HGNC:29213]	1.29791	3.20543	0.00134863	0.0351211	Male-biased
ERO1B	1	236215555	236281985	-	5361	protein_coding	endoplasmic reticulum oxidoreductase 1 beta [Source:HGNC Symbol;Acc:HGNC:14355]	1.30008	4.26845	1.97e-05	0.00287417	Male-biased
C5AR2	19	47332147	47347327	+	6802	protein_coding	complement component 5a receptor 2 [Source:HGNC Symbol;Acc:HGNC:4527]	1.30094	3.85196	0.000117176	0.00846441	Male-biased
FOXP2	7	114086327	114693772	+	16152	protein_coding	forkhead box P2 [Source:HGNC Symbol;Acc:HGNC:13875]	1.32304	3.52316	0.00042643	0.0181162	Male-biased
CASC15	6	21664772	22368328	+	13289	lincRNA	cancer susceptibility 15 [Source:HGNC Symbol;Acc:HGNC:28245]	1.3316	4.63408	3.59e-06	0.000823524	Male-biased
MCM10	10	13161554	13211104	+	5454	protein_coding	minichromosome maintenance 10 replication initiation factor [Source:HGNC Symbol;Acc:HGNC:18043]	1.3457	4.01185	6.02e-05	0.00587629	Male-biased
KCNN1	19	17951293	18000080	+	3981	protein_coding	potassium calcium-activated channel subfamily N member 1 [Source:HGNC Symbol;Acc:HGNC:6290]	1.35123	4.22434	2.4e-05	0.00326604	Male-biased
SLC2A1	1	42925375	42959176	-	4724	protein_coding	solute carrier family 2 member 1 [Source:HGNC Symbol;Acc:HGNC:11005]	1.35492	3.77978	0.000156968	0.0101111	Male-biased
GULP1	2	188291669	188595931	+	11979	protein_coding	GULP, engulfment adaptor PTB domain containing 1 [Source:HGNC Symbol;Acc:HGNC:18649]	1.3832	3.82667	0.00012989	0.00896365	Male-biased
RNF103-CHMP3	2	86505668	86721122	-	1503	protein_coding	RNF103-CHMP3 readthrough [Source:HGNC Symbol;Acc:HGNC:38847]	1.41032	3.41805	0.000630718	0.0226927	Male-biased
TESMIN	11	68707440	68751564	-	5833	protein_coding	testis expressed metallothionein like protein [Source:HGNC Symbol;Acc:HGNC:7446]	1.43534	4.20712	2.59e-05	0.00343413	Male-biased
HAL	12	95972662	95996365	-	5146	protein_coding	histidine ammonia-lyase [Source:HGNC Symbol;Acc:HGNC:4806]	1.44448	3.25351	0.00113987	0.0321857	Male-biased
KCNK12	2	47516581	47570939	-	6685	protein_coding	potassium two pore domain channel subfamily K member 12 [Source:HGNC Symbol;Acc:HGNC:6274]	1.45094	3.07268	0.00212143	0.0457956	Male-biased
SULT2B1	19	48552075	48599425	+	2822	protein_coding	sulfotransferase family 2B member 1 [Source:HGNC Symbol;Acc:HGNC:11459]	1.45449	3.82767	0.000129363	0.00896365	Male-biased
SLC7A2	8	17497088	17570573	+	7905	protein_coding	solute carrier family 7 member 2 [Source:HGNC Symbol;Acc:HGNC:11060]	1.47257	3.2501	0.00115366	0.0323311	Male-biased
NEIL3	4	177309836	177362943	+	2959	protein_coding	nei like DNA glycosylase 3 [Source:HGNC Symbol;Acc:HGNC:24573]	1.4765	3.69455	0.000220276	0.012474	Male-biased
ABCB4	7	87401697	87480435	-	7727	protein_coding	ATP binding cassette subfamily B member 4 [Source:HGNC Symbol;Acc:HGNC:45]	1.48979	4.29747	1.73e-05	0.00263558	Male-biased
FAM71D	14	67189393	67228550	+	4502	protein_coding	family with sequence similarity 71 member D [Source:HGNC Symbol;Acc:HGNC:20101]	1.49827	3.17169	0.00151552	0.0373352	Male-biased
CCR3	3	46163604	46266706	+	3568	protein_coding	C-C motif chemokine receptor 3 [Source:HGNC Symbol;Acc:HGNC:1604]	1.51045	4.27204	1.94e-05	0.00287417	Male-biased
CHML	1	241628853	241640254	-	7661	protein_coding	CHM like, Rab escort protein 2 [Source:HGNC Symbol;Acc:HGNC:1941]	1.51423	6.22146	4.93e-10	3.87e-07	Male-biased
FILIP1	6	75291859	75493738	-	8906	protein_coding	filamin A interacting protein 1 [Source:HGNC Symbol;Acc:HGNC:21015]	1.52326	4.21333	2.52e-05	0.00340668	Male-biased
HCAR2	12	122701293	122703343	-	2051	protein_coding	hydroxycarboxylic acid receptor 2 [Source:HGNC Symbol;Acc:HGNC:24827]	1.53577	3.6009	0.000317112	0.0154535	Male-biased
GINS4	8	41529206	41545046	+	5475	protein_coding	GINS complex subunit 4 [Source:HGNC Symbol;Acc:HGNC:28226]	1.53685	5.29885	1.17e-07	4.96e-05	Male-biased
TXNRD1	12	104215779	104350305	+	6708	protein_coding	thioredoxin reductase 1 [Source:HGNC Symbol;Acc:HGNC:12437]	1.55247	4.58969	4.44e-06	0.000990242	Male-biased
FAM83A	8	123178960	123210079	+	6317	protein_coding	family with sequence similarity 83 member A [Source:HGNC Symbol;Acc:HGNC:28210]	1.56899	3.1869	0.00143805	0.0364289	Male-biased
FSTL4	5	133196455	133612564	-	6734	protein_coding	follistatin like 4 [Source:HGNC Symbol;Acc:HGNC:21389]	1.57417	3.17992	0.00147316	0.0369519	Male-biased
ARTN	1	43933320	43937241	+	2658	protein_coding	artemin [Source:HGNC Symbol;Acc:HGNC:727]	1.58574	3.90238	9.53e-05	0.00763851	Male-biased
PDE3A	12	20369245	20684381	+	8398	protein_coding	phosphodiesterase 3A [Source:HGNC Symbol;Acc:HGNC:8778]	1.59512	3.49881	0.000467347	0.0191462	Male-biased
DDIT4L	4	100185870	100190782	-	2994	protein_coding	DNA damage inducible transcript 4 like [Source:HGNC Symbol;Acc:HGNC:30555]	1.61092	3.70217	0.00021376	0.012275	Male-biased
ANGPTL4	19	8363289	8374373	+	2482	protein_coding	angiopoietin like 4 [Source:HGNC Symbol;Acc:HGNC:16039]	1.61301	3.73508	0.000187658	0.0112172	Male-biased
NEURL1	10	103493979	103592552	+	4961	protein_coding	neuralized E3 ubiquitin protein ligase 1 [Source:HGNC Symbol;Acc:HGNC:7761]	1.63728	3.67416	0.000238635	0.0130091	Male-biased
TUBAL3	10	5393098	5404830	-	1798	protein_coding	tubulin alpha like 3 [Source:HGNC Symbol;Acc:HGNC:23534]	1.64848	3.11573	0.00183493	0.0415571	Male-biased
XIRP1	3	39183210	39192596	-	6467	protein_coding	xin actin binding repeat containing 1 [Source:HGNC Symbol;Acc:HGNC:14301]	1.65458	3.23985	0.00119591	0.0329045	Male-biased
CPNE4	3	131533555	132285410	-	6427	protein_coding	copine 4 [Source:HGNC Symbol;Acc:HGNC:2317]	1.65519	3.56143	0.000368844	0.0167907	Male-biased
TRIM16L	17	18697998	18736118	+	4329	protein_coding	tripartite motif containing 16 like [Source:HGNC Symbol;Acc:HGNC:32670]	1.66185	4.36243	1.29e-05	0.00213097	Male-biased
GRIN2D	19	48394875	48444931	+	5093	protein_coding	glutamate ionotropic receptor NMDA type subunit 2D [Source:HGNC Symbol;Acc:HGNC:4588]	1.67764	3.56155	0.000368666	0.0167907	Male-biased
DUSP4	8	29333064	29350668	-	7257	protein_coding	dual specificity phosphatase 4 [Source:HGNC Symbol;Acc:HGNC:3070]	1.67778	3.73173	0.000190167	0.0113341	Male-biased
THSD7A	7	11370357	11832198	-	10929	protein_coding	thrombospondin type 1 domain containing 7A [Source:HGNC Symbol;Acc:HGNC:22207]	1.70477	4.50668	6.59e-06	0.00134618	Male-biased
HIST1H2AG	6	27133042	27135291	+	2250	protein_coding	histone cluster 1 H2A family member g [Source:HGNC Symbol;Acc:HGNC:4737]	1.72395	3.47962	0.00050212	0.0199317	Male-biased
OTOGL	12	80099537	80380879	+	12278	protein_coding	otogelin like [Source:HGNC Symbol;Acc:HGNC:26901]	1.75233	3.58095	0.000342352	0.0161633	Male-biased
ABCC2	10	99782640	99852594	+	7837	protein_coding	ATP binding cassette subfamily C member 2 [Source:HGNC Symbol;Acc:HGNC:53]	1.78517	3.25381	0.0011387	0.0321857	Male-biased
HGD	3	120628173	120682571	-	2983	protein_coding	homogentisate 1,2-dioxygenase [Source:HGNC Symbol;Acc:HGNC:4892]	1.8143	3.29207	0.000994522	0.0295939	Male-biased
PAK3	X	110944285	111227361	+	10312	protein_coding	p21 (RAC1) activated kinase 3 [Source:HGNC Symbol;Acc:HGNC:8592]	1.82306	3.37146	0.000747705	0.0248947	Male-biased
HIST3H2A	1	228456979	228457873	-	895	protein_coding	histone cluster 3 H2A [Source:HGNC Symbol;Acc:HGNC:20507]	1.83715	3.80963	0.000139175	0.00938998	Male-biased
PTHLH	12	27958084	27972705	-	3377	protein_coding	parathyroid hormone like hormone [Source:HGNC Symbol;Acc:HGNC:9607]	1.84741	3.90344	9.48e-05	0.00763851	Male-biased
CREG2	2	101345551	101387595	-	7150	protein_coding	cellular repressor of E1A stimulated genes 2 [Source:HGNC Symbol;Acc:HGNC:14272]	1.87994	3.33844	0.000842501	0.0266614	Male-biased
SLC13A5	17	6684713	6713567	-	9020	protein_coding	solute carrier family 13 member 5 [Source:HGNC Symbol;Acc:HGNC:23089]	1.88233	3.88001	0.000104451	0.00793786	Male-biased
PKLR	1	155289293	155301438	-	3168	protein_coding	pyruvate kinase L/R [Source:HGNC Symbol;Acc:HGNC:9020]	1.88311	3.4995	0.000466125	0.0191345	Male-biased
SLC16A14	2	230034974	230068999	-	4946	protein_coding	solute carrier family 16 member 14 [Source:HGNC Symbol;Acc:HGNC:26417]	1.89871	4.0694	4.71e-05	0.00484207	Male-biased
LYPD3	19	43460787	43465660	-	2519	protein_coding	LY6/PLAUR domain containing 3 [Source:HGNC Symbol;Acc:HGNC:24880]	1.90273	3.94663	7.93e-05	0.00686569	Male-biased
UNC13A	19	17601328	17688365	-	11188	protein_coding	unc-13 homolog A [Source:HGNC Symbol;Acc:HGNC:23150]	1.90709	5.83013	5.54e-09	3.43e-06	Male-biased
FST	5	53480409	53487134	+	2969	protein_coding	follistatin [Source:HGNC Symbol;Acc:HGNC:3971]	1.93125	4.39084	1.13e-05	0.00203079	Male-biased
TF	3	133745956	133796640	+	26199	protein_coding	transferrin [Source:HGNC Symbol;Acc:HGNC:11740]	1.93234	3.29724	0.000976392	0.0292134	Male-biased
PLA2G4A	1	186828953	186988981	+	2875	protein_coding	phospholipase A2 group IVA [Source:HGNC Symbol;Acc:HGNC:9035]	1.94644	4.24203	2.22e-05	0.00308039	Male-biased
SLC3A1	2	44275458	44321494	+	6541	protein_coding	solute carrier family 3 member 1 [Source:HGNC Symbol;Acc:HGNC:11025]	1.95136	3.37648	0.000734191	0.0246076	Male-biased
CCDC177	14	69569816	69574837	-	4131	protein_coding	coiled-coil domain containing 177 [Source:HGNC Symbol;Acc:HGNC:23243]	1.95648	3.17148	0.00151665	0.0373352	Male-biased
RSPO3	6	127118604	127197765	+	3179	protein_coding	R-spondin 3 [Source:HGNC Symbol;Acc:HGNC:20866]	1.97495	4.79408	1.63e-06	0.000464006	Male-biased
KCNMB4	12	70366276	70434292	+	4874	protein_coding	potassium calcium-activated channel subfamily M regulatory beta subunit 4 [Source:HGNC Symbol;Acc:HGNC:6289]	1.98628	3.82603	0.000130226	0.00896365	Male-biased
PON1	7	95297676	95324707	-	2832	protein_coding	paraoxonase 1 [Source:HGNC Symbol;Acc:HGNC:9204]	1.99545	4.01487	5.95e-05	0.00584579	Male-biased
SIM2	21	36699133	36749917	+	7652	protein_coding	SIM bHLH transcription factor 2 [Source:HGNC Symbol;Acc:HGNC:10883]	2.00224	4.51501	6.33e-06	0.00132706	Male-biased
TRIM31	6	30102897	30113106	-	3535	protein_coding	tripartite motif containing 31 [Source:HGNC Symbol;Acc:HGNC:16289]	2.02514	3.75929	0.000170398	0.0105559	Male-biased
NOX5	15	68930525	69062743	+	12511	protein_coding	NADPH oxidase 5 [Source:HGNC Symbol;Acc:HGNC:14874]	2.06013	4.37252	1.23e-05	0.00209486	Male-biased
AKR1C3	10	5035354	5107686	+	4532	protein_coding	aldo-keto reductase family 1 member C3 [Source:HGNC Symbol;Acc:HGNC:386]	2.07943	4.07482	4.61e-05	0.0047546	Male-biased
BPIFA2	20	33161768	33181412	+	1178	protein_coding	BPI fold containing family A member 2 [Source:HGNC Symbol;Acc:HGNC:16203]	2.09608	3.48811	0.000486452	0.0196219	Male-biased
LINC01592	8	68911803	69104190	-	2840	lincRNA	long intergenic non-protein coding RNA 1592 [Source:HGNC Symbol;Acc:HGNC:51557]	2.12226	3.19	0.00142271	0.0361992	Male-biased
GPR15	3	98531899	98533150	+	1252	protein_coding	G protein-coupled receptor 15 [Source:HGNC Symbol;Acc:HGNC:4469]	2.12991	5.22384	1.75e-07	7.31e-05	Male-biased
PITX2	4	110617423	110642123	-	5787	protein_coding	paired like homeodomain 2 [Source:HGNC Symbol;Acc:HGNC:9005]	2.13347	3.05693	0.00223614	0.0469819	Male-biased
ADGRF4	6	47685864	47722021	+	3391	protein_coding	adhesion G protein-coupled receptor F4 [Source:HGNC Symbol;Acc:HGNC:19011]	2.1446	3.62385	0.000290251	0.0147602	Male-biased
KRT6A	12	52487174	52493257	-	2928	protein_coding	keratin 6A [Source:HGNC Symbol;Acc:HGNC:6443]	2.16524	3.29785	0.000974284	0.0292042	Male-biased
NEB	2	151485336	151734487	-	30567	protein_coding	nebulin [Source:HGNC Symbol;Acc:HGNC:7720]	2.17719	4.84826	1.25e-06	0.000369006	Male-biased
DQX1	2	74518131	74526336	-	2940	protein_coding	DEAQ-box RNA dependent ATPase 1 [Source:HGNC Symbol;Acc:HGNC:20410]	2.17823	3.60059	0.000317492	0.0154535	Male-biased
FOXE1	9	97853254	97856715	+	3462	protein_coding	forkhead box E1 [Source:HGNC Symbol;Acc:HGNC:3806]	2.22833	3.1831	0.00145708	0.0367399	Male-biased
SYT1	12	78863993	79452008	+	6494	protein_coding	synaptotagmin 1 [Source:HGNC Symbol;Acc:HGNC:11509]	2.23431	4.03364	5.49e-05	0.00550359	Male-biased
S100P	4	6693069	6697170	+	1280	protein_coding	S100 calcium binding protein P [Source:HGNC Symbol;Acc:HGNC:10504]	2.25437	3.42217	0.000621231	0.0225174	Male-biased
TBR1	2	161416094	161425870	+	9600	protein_coding	T-box, brain 1 [Source:HGNC Symbol;Acc:HGNC:11590]	2.25983	3.35878	0.000782886	0.025518	Male-biased
LEFTY1	1	225886282	225911382	-	1891	protein_coding	left-right determination factor 1 [Source:HGNC Symbol;Acc:HGNC:6552]	2.30003	3.78603	0.000153076	0.00999787	Male-biased
SUCNR1	3	151873643	151884619	+	4181	protein_coding	succinate receptor 1 [Source:HGNC Symbol;Acc:HGNC:4542]	2.32062	6.01256	1.83e-09	1.33e-06	Male-biased
CAPN14	2	31173056	31233858	-	4014	protein_coding	calpain 14 [Source:HGNC Symbol;Acc:HGNC:16664]	2.32508	4.57905	4.67e-06	0.00100514	Male-biased
SLC6A17	1	110150486	110202202	+	6644	protein_coding	solute carrier family 6 member 17 [Source:HGNC Symbol;Acc:HGNC:31399]	2.33612	4.1405	3.47e-05	0.0041312	Male-biased
UTS2	1	7843083	7853512	-	1791	protein_coding	urotensin 2 [Source:HGNC Symbol;Acc:HGNC:12636]	2.35513	5.60974	2.03e-08	1.07e-05	Male-biased
KYNU	2	142877498	143055832	+	17600	protein_coding	kynureninase [Source:HGNC Symbol;Acc:HGNC:6469]	2.35687	6.25896	3.88e-10	3.17e-07	Male-biased
CFHR1	1	196819757	196832189	+	2197	protein_coding	complement factor H related 1 [Source:HGNC Symbol;Acc:HGNC:4888]	2.37703	4.23744	2.26e-05	0.00312288	Male-biased
TBX15	1	118883046	118989556	-	4349	protein_coding	T-box 15 [Source:HGNC Symbol;Acc:HGNC:11594]	2.39112	5.08498	3.68e-07	0.00014259	Male-biased
HORMAD1	1	150698060	150720888	-	2405	protein_coding	HORMA domain containing 1 [Source:HGNC Symbol;Acc:HGNC:25245]	2.41893	3.14037	0.00168735	0.0397859	Male-biased
WDR87	19	37884823	37906677	-	9199	protein_coding	WD repeat domain 87 [Source:HGNC Symbol;Acc:HGNC:29934]	2.45893	3.4545	0.000551314	0.0211058	Male-biased
BLOC1S5-TXNDC5	6	7881522	8064364	-	3030	protein_coding	BLOC1S5-TXNDC5 readthrough (NMD candidate) [Source:HGNC Symbol;Acc:HGNC:42001]	2.50841	5.91862	3.25e-09	2.21e-06	Male-biased
ANXA10	4	168092515	168187690	+	1812	protein_coding	annexin A10 [Source:HGNC Symbol;Acc:HGNC:534]	2.5147	3.95086	7.79e-05	0.00680301	Male-biased
KRT17	17	41619441	41624842	-	3130	protein_coding	keratin 17 [Source:HGNC Symbol;Acc:HGNC:6427]	2.54869	5.00002	5.73e-07	0.000198629	Male-biased
B4GALNT2	17	49132460	49176840	+	8961	protein_coding	beta-1,4-N-acetyl-galactosaminyltransferase 2 [Source:HGNC Symbol;Acc:HGNC:24136]	2.56306	3.40786	0.00065475	0.0229984	Male-biased
CTNND2	5	10971840	11904043	-	6863	protein_coding	catenin delta 2 [Source:HGNC Symbol;Acc:HGNC:2516]	2.56828	3.61072	0.000305349	0.0151879	Male-biased
RIMS2	8	103500748	104256094	+	13619	protein_coding	regulating synaptic membrane exocytosis 2 [Source:HGNC Symbol;Acc:HGNC:17283]	2.62198	4.13454	3.56e-05	0.0041312	Male-biased
CALCR	7	93424487	93574730	-	4227	protein_coding	calcitonin receptor [Source:HGNC Symbol;Acc:HGNC:1440]	2.62375	5.35845	8.39e-08	3.99e-05	Male-biased
KHDC1L	6	73223544	73225770	-	953	protein_coding	KH domain containing 1 like [Source:HGNC Symbol;Acc:HGNC:37274]	2.64026	3.68144	0.000231916	0.0127773	Male-biased
NKX1-2	10	124445239	124450184	-	3364	protein_coding	NK1 homeobox 2 [Source:HGNC Symbol;Acc:HGNC:31652]	2.66091	3.37691	0.000733046	0.0246076	Male-biased
NTS	12	85874295	85882992	+	1555	protein_coding	neurotensin [Source:HGNC Symbol;Acc:HGNC:8038]	2.68793	4.7424	2.11e-06	0.000553524	Male-biased
AKR1B15	7	134549136	134579875	+	3325	protein_coding	aldo-keto reductase family 1 member B15 [Source:HGNC Symbol;Acc:HGNC:37281]	2.7522	3.89191	9.95e-05	0.00777452	Male-biased
F2	11	46719180	46739506	+	2550	protein_coding	coagulation factor II, thrombin [Source:HGNC Symbol;Acc:HGNC:3535]	2.79428	3.57441	0.000351017	0.0163712	Male-biased
BMP6	6	7726797	7881422	+	2780	protein_coding	bone morphogenetic protein 6 [Source:HGNC Symbol;Acc:HGNC:1073]	2.83019	6.5459	5.91e-11	5.76e-08	Male-biased
FZD10	12	130162459	130165740	+	3282	protein_coding	frizzled class receptor 10 [Source:HGNC Symbol;Acc:HGNC:4039]	2.94708	5.98802	2.12e-09	1.5e-06	Male-biased
CPS1	2	210477682	210679107	+	10775	protein_coding	carbamoyl-phosphate synthase 1 [Source:HGNC Symbol;Acc:HGNC:2323]	2.98244	6.02068	1.74e-09	1.32e-06	Male-biased
FAM9B	X	9024232	9164639	-	6843	protein_coding	family with sequence similarity 9 member B [Source:HGNC Symbol;Acc:HGNC:18404]	3.00762	3.94391	8.02e-05	0.00688566	Male-biased
LINC01108	6	14280127	14285454	-	3697	lincRNA	long intergenic non-protein coding RNA 1108 [Source:HGNC Symbol;Acc:HGNC:49234]	3.01788	3.91355	9.1e-05	0.00754011	Male-biased
AKR1C1	10	4963253	4983283	+	8765	protein_coding	aldo-keto reductase family 1 member C1 [Source:HGNC Symbol;Acc:HGNC:384]	3.05615	4.3259	1.52e-05	0.00246464	Male-biased
IGF2BP1	17	48997412	49055650	+	9109	protein_coding	insulin like growth factor 2 mRNA binding protein 1 [Source:HGNC Symbol;Acc:HGNC:28866]	3.19131	4.10049	4.12e-05	0.00459866	Male-biased
FGL1	8	17864380	17910365	-	3301	protein_coding	fibrinogen like 1 [Source:HGNC Symbol;Acc:HGNC:3695]	3.19691	4.25031	2.13e-05	0.00300976	Male-biased
CYP4F3	19	15640897	15662825	+	5517	protein_coding	cytochrome P450 family 4 subfamily F member 3 [Source:HGNC Symbol;Acc:HGNC:2646]	3.27036	4.65684	3.21e-06	0.000746896	Male-biased
SALL3	18	78980275	79002677	+	7397	protein_coding	spalt like transcription factor 3 [Source:HGNC Symbol;Acc:HGNC:10527]	3.4087	3.76475	0.000166716	0.0104673	Male-biased
AKR1C2	10	4987400	5018031	-	6461	protein_coding	aldo-keto reductase family 1 member C2 [Source:HGNC Symbol;Acc:HGNC:385]	3.45765	4.08159	4.47e-05	0.0047546	Male-biased
PIK3C2G	12	18247614	18648416	+	5925	protein_coding	phosphatidylinositol-4-phosphate 3-kinase catalytic subunit type 2 gamma [Source:HGNC Symbol;Acc:HGNC:8973]	3.50042	5.0688	4e-07	0.000148797	Male-biased
AK5	1	77282051	77559969	+	6919	protein_coding	adenylate kinase 5 [Source:HGNC Symbol;Acc:HGNC:365]	3.58101	6.37448	1.84e-10	1.56e-07	Male-biased
KLK6	19	50958631	50969673	-	1976	protein_coding	kallikrein related peptidase 6 [Source:HGNC Symbol;Acc:HGNC:6367]	3.62089	4.41583	1.01e-05	0.00190468	Male-biased
POU6F2	7	38977998	39493095	+	8231	protein_coding	POU class 6 homeobox 2 [Source:HGNC Symbol;Acc:HGNC:21694]	3.73331	4.81206	1.49e-06	0.000436267	Male-biased
OTOP2	17	74924275	74933912	+	2778	protein_coding	otopetrin 2 [Source:HGNC Symbol;Acc:HGNC:19657]	3.74206	3.41505	0.000637696	0.0227115	Male-biased
SP9	2	174334946	174338492	+	2554	protein_coding	Sp9 transcription factor [Source:HGNC Symbol;Acc:HGNC:30690]	4.08803	3.57401	0.00035156	0.0163712	Male-biased
CSAG1	X	152727484	152733735	-	1092	protein_coding	chondrosarcoma associated gene 1 [Source:HGNC Symbol;Acc:HGNC:24294]	4.13008	3.83003	0.000128127	0.00893959	Male-biased
AKR1B10	7	134527592	134541408	+	1744	protein_coding	aldo-keto reductase family 1 member B10 [Source:HGNC Symbol;Acc:HGNC:382]	4.19114	4.78417	1.72e-06	0.000480812	Male-biased
KRT20	17	40875941	40885227	-	1846	protein_coding	keratin 20 [Source:HGNC Symbol;Acc:HGNC:20412]	4.26733	4.50943	6.5e-06	0.00134229	Male-biased
INHA	2	219569162	219575713	+	1753	protein_coding	inhibin subunit alpha [Source:HGNC Symbol;Acc:HGNC:6065]	4.41739	6.66166	2.71e-11	2.77e-08	Male-biased
NR0B1	X	30304206	30309598	-	2203	protein_coding	nuclear receptor subfamily 0 group B member 1 [Source:HGNC Symbol;Acc:HGNC:7960]	4.54689	4.05484	5.02e-05	0.00508273	Male-biased
PCSK1	5	96390415	96434143	-	5307	protein_coding	proprotein convertase subtilisin/kexin type 1 [Source:HGNC Symbol;Acc:HGNC:8743]	4.55081	8.12508	4.47e-16	5.08e-13	Male-biased
KLK8	19	50996007	51002711	-	1865	protein_coding	kallikrein related peptidase 8 [Source:HGNC Symbol;Acc:HGNC:6369]	4.55444	3.98873	6.64e-05	0.00622939	Male-biased
PHOX2B	4	41744082	41748970	-	3092	protein_coding	paired like homeobox 2B [Source:HGNC Symbol;Acc:HGNC:9143]	4.56315	3.84434	0.000120877	0.00861003	Male-biased
FGA	4	154583126	154590766	-	3956	protein_coding	fibrinogen alpha chain [Source:HGNC Symbol;Acc:HGNC:3661]	4.64646	6.53625	6.31e-11	5.86e-08	Male-biased
BPIFA1	20	33235995	33243311	+	1081	protein_coding	BPI fold containing family A member 1 [Source:HGNC Symbol;Acc:HGNC:15749]	4.78086	5.83613	5.34e-09	3.41e-06	Male-biased
TMSB4Y	Y	13703567	13706024	+	1669	protein_coding	thymosin beta 4 Y-linked [Source:HGNC Symbol;Acc:HGNC:11882]	5.01475	12.4598	1.24e-35	1.81e-32	Male-biased
LINC00278	Y	3002912	3102272	+	775	lincRNA	long intergenic non-protein coding RNA 278 [Source:HGNC Symbol;Acc:HGNC:38712]	6.18432	11.561	6.5e-31	8.85e-28	Male-biased
INSL4	9	5231419	5235304	+	1952	protein_coding	insulin like 4 [Source:HGNC Symbol;Acc:HGNC:6087]	6.66454	4.0191	5.84e-05	0.00576966	Male-biased
TBL1Y	Y	6910686	7091683	+	2407	protein_coding	transducin beta like 1 Y-linked [Source:HGNC Symbol;Acc:HGNC:18502]	7.59776	8.84062	9.52e-19	1.14e-15	Male-biased
NLGN4Y	Y	14522573	14845650	+	8589	protein_coding	neuroligin 4 Y-linked [Source:HGNC Symbol;Acc:HGNC:15529]	8.23034	13.8942	6.87e-44	1.17e-40	Male-biased
KDM5D	Y	19703865	19744939	-	9463	protein_coding	lysine demethylase 5D [Source:HGNC Symbol;Acc:HGNC:11115]	9.67536	22.441	1.57e-111	5.34e-108	Male-biased
DDX3Y	Y	12904108	12920478	+	5738	protein_coding	DEAD-box helicase 3 Y-linked [Source:HGNC Symbol;Acc:HGNC:2699]	9.71851	24.4508	4.94e-132	2.52e-128	Male-biased
RPS4Y1	Y	2841486	2932000	+	2275	protein_coding	ribosomal protein S4 Y-linked 1 [Source:HGNC Symbol;Acc:HGNC:10425]	9.888	20.491	2.59e-93	6.62e-90	Male-biased
UTY	Y	13248379	13480673	-	9191	protein_coding	ubiquitously transcribed tetratricopeptide repeat containing, Y-linked [Source:HGNC Symbol;Acc:HGNC:12638]	9.99612	18.3091	7e-75	1.43e-71	Male-biased
EIF1AY	Y	20575725	20593154	+	4074	protein_coding	eukaryotic translation initiation factor 1A Y-linked [Source:HGNC Symbol;Acc:HGNC:3252]	10.037	24.7116	8.03e-135	5.47e-131	Male-biased
USP9Y	Y	12701231	12860839	+	11237	protein_coding	ubiquitin specific peptidase 9 Y-linked [Source:HGNC Symbol;Acc:HGNC:12633]	10.0815	26.3255	9.79e-153	2e-148	Male-biased
TTTY15	Y	12662334	12692233	+	5284	lincRNA	testis-specific transcript, Y-linked 15 [Source:HGNC Symbol;Acc:HGNC:18567]	10.3184	23.6549	1.05e-123	4.29e-120	Male-biased
ZFY	Y	2935281	2982506	+	5527	protein_coding	zinc finger protein Y-linked [Source:HGNC Symbol;Acc:HGNC:12870]	10.5901	25.9852	7.27e-149	7.43e-145	Male-biased
