# Supplementary material for: Sex-biased molecular differences in lung adenocarcinoma are ethnic and smoking specific
Source: BMC Pulm Med. 2023 Mar 24;23:99. doi: 10.1186/s12890-023-02387-7 (PMC10039609; doi:10.1186/s12890-023-02387-7)
Supplement: Supplementary file 7 — Additional file 7: Table S18. The DEGs identified from the comparison between female and male smokers with LUAD in the TCGA cohort (Non-Asian). [file 12890_2023_2387_MOESM7_ESM.xls]

## Sheet: smoking_FM
Table S18. The number of DEGs between female and male smokers with LUAD in the TCGA cohort (Non-Asian).
gene_name	gene_chr	gene_start	gene_end	gene_strand	gene_length	gene_biotype	gene_description	log2FoldChange	stat	pvalue	padj	Sex-biased
XIST	X	73820651	73852723	-	25264	lincRNA	X inactive specific transcript [Source:HGNC Symbol;Acc:HGNC:12810]	-5.13692	-17.3404	2.33e-67	2.91e-64	Female-biased
SLC10A2	13	103043998	103066846	-	3779	protein_coding	solute carrier family 10 member 2 [Source:HGNC Symbol;Acc:HGNC:10906]	-3.52307	-8.45215	2.86e-17	1.32e-14	Female-biased
GLYATL2	11	58834065	58904215	-	1838	protein_coding	glycine-N-acyltransferase like 2 [Source:HGNC Symbol;Acc:HGNC:24178]	-2.77619	-9.39092	5.95e-21	3.82e-18	Female-biased
KCNJ18	17	21692523	21704612	+	2196	protein_coding	potassium voltage-gated channel subfamily J member 18 [Source:HGNC Symbol;Acc:HGNC:39080]	-2.74381	-4.86847	1.12e-06	8.89e-05	Female-biased
S100A7	1	153457744	153460701	-	536	protein_coding	S100 calcium binding protein A7 [Source:HGNC Symbol;Acc:HGNC:10497]	-2.63548	-6.96432	3.3e-12	8.85e-10	Female-biased
CA10	17	51630313	52160017	-	4450	protein_coding	carbonic anhydrase 10 [Source:HGNC Symbol;Acc:HGNC:1369]	-2.41133	-6.40423	1.51e-10	3.48e-08	Female-biased
TSIX	X	73792205	73829231	+	37027	lincRNA	TSIX transcript, XIST antisense RNA [Source:HGNC Symbol;Acc:HGNC:12377]	-2.31702	-13.8262	1.77e-43	1.98e-40	Female-biased
NPY	7	24284163	24291865	+	921	protein_coding	neuropeptide Y [Source:HGNC Symbol;Acc:HGNC:7955]	-2.29786	-4.70034	2.6e-06	0.000170395	Female-biased
PSG4	19	43192702	43207299	-	6274	protein_coding	pregnancy specific beta-1-glycoprotein 4 [Source:HGNC Symbol;Acc:HGNC:9521]	-2.24064	-4.38234	1.17e-05	0.000592148	Female-biased
IRX4	5	1877413	1887236	-	2815	protein_coding	iroquois homeobox 4 [Source:HGNC Symbol;Acc:HGNC:6129]	-2.04559	-5.36912	7.91e-08	9.16e-06	Female-biased
CALML5	10	5498697	5499555	-	859	protein_coding	calmodulin like 5 [Source:HGNC Symbol;Acc:HGNC:18180]	-1.95868	-5.16667	2.38e-07	2.46e-05	Female-biased
HAND1	5	154474972	154478264	-	1738	protein_coding	heart and neural crest derivatives expressed 1 [Source:HGNC Symbol;Acc:HGNC:4807]	-1.95787	-5.28578	1.25e-07	1.4e-05	Female-biased
S100A7A	1	153416524	153423225	+	4457	protein_coding	S100 calcium binding protein A7A [Source:HGNC Symbol;Acc:HGNC:21657]	-1.86098	-3.45425	0.00055182	0.0100542	Female-biased
SPRR2G	1	153149582	153150869	-	568	protein_coding	small proline rich protein 2G [Source:HGNC Symbol;Acc:HGNC:11267]	-1.84859	-3.50155	0.000462555	0.00886215	Female-biased
SOX1	13	112067647	112070488	+	2842	protein_coding	SRY-box 1 [Source:HGNC Symbol;Acc:HGNC:11189]	-1.8345	-3.43349	0.000595866	0.0105926	Female-biased
FADS6	17	74877299	74893781	-	2861	protein_coding	fatty acid desaturase 6 [Source:HGNC Symbol;Acc:HGNC:30459]	-1.7463	-5.24771	1.54e-07	1.67e-05	Female-biased
SHISA3	4	42397839	42402487	+	1971	protein_coding	shisa family member 3 [Source:HGNC Symbol;Acc:HGNC:25159]	-1.72159	-6.09869	1.07e-09	2.01e-07	Female-biased
C6orf15	6	31111223	31112559	-	1140	protein_coding	chromosome 6 open reading frame 15 [Source:HGNC Symbol;Acc:HGNC:13927]	-1.69517	-4.39734	1.1e-05	0.000566761	Female-biased
LRRC55	11	57181747	57191717	+	5410	protein_coding	leucine rich repeat containing 55 [Source:HGNC Symbol;Acc:HGNC:32324]	-1.68079	-8.45937	2.69e-17	1.27e-14	Female-biased
CNMD	13	52703264	52739812	-	1628	protein_coding	chondromodulin [Source:HGNC Symbol;Acc:HGNC:17005]	-1.64083	-3.9089	9.27e-05	0.00291168	Female-biased
SORCS3	10	104641101	105265235	+	5764	protein_coding	sortilin related VPS10 domain containing receptor 3 [Source:HGNC Symbol;Acc:HGNC:16699]	-1.63865	-5.68048	1.34e-08	1.95e-06	Female-biased
MRGPRE	11	3227698	3232386	-	1409	protein_coding	MAS related GPR family member E [Source:HGNC Symbol;Acc:HGNC:30694]	-1.62268	-5.09212	3.54e-07	3.36e-05	Female-biased
ZBTB20-AS5	3	114445521	114529452	+	1855	lincRNA	ZBTB20 antisense RNA 5 [Source:HGNC Symbol;Acc:HGNC:52841]	-1.56521	-5.01363	5.34e-07	4.61e-05	Female-biased
SLC18A3	10	49610301	49612720	+	2420	protein_coding	solute carrier family 18 member A3 [Source:HGNC Symbol;Acc:HGNC:10936]	-1.55877	-3.23131	0.00123223	0.0175859	Female-biased
SCARNA10	12	6510222	6510551	+	330	snoRNA	small Cajal body-specific RNA 10 [Source:HGNC Symbol;Acc:HGNC:32567]	-1.55535	-6.31297	2.74e-10	5.98e-08	Female-biased
SLC6A3	5	1392790	1445430	-	4461	protein_coding	solute carrier family 6 member 3 [Source:HGNC Symbol;Acc:HGNC:11049]	-1.53667	-5.3464	8.97e-08	1.02e-05	Female-biased
LRRTM1	2	80288351	80304749	-	5044	protein_coding	leucine rich repeat transmembrane neuronal 1 [Source:HGNC Symbol;Acc:HGNC:19408]	-1.5115	-4.83296	1.35e-06	0.000101799	Female-biased
IGFL3	19	46120071	46124674	-	662	protein_coding	IGF like family member 3 [Source:HGNC Symbol;Acc:HGNC:32930]	-1.46938	-4.54972	5.37e-06	0.000313377	Female-biased
CGA	6	87085498	87095406	-	2284	protein_coding	glycoprotein hormones, alpha polypeptide [Source:HGNC Symbol;Acc:HGNC:1885]	-1.45611	-3.14303	0.0016721	0.0212421	Female-biased
LINC01511	5	1363582	1380067	-	1692	lincRNA	long intergenic non-protein coding RNA 1511 [Source:HGNC Symbol;Acc:HGNC:51200]	-1.42296	-4.58017	4.65e-06	0.00027732	Female-biased
CASR	3	122183683	122291629	+	12005	protein_coding	calcium sensing receptor [Source:HGNC Symbol;Acc:HGNC:1514]	-1.42054	-4.65653	3.22e-06	0.000204027	Female-biased
ABCC12	16	48081006	48156018	-	8699	protein_coding	ATP binding cassette subfamily C member 12 [Source:HGNC Symbol;Acc:HGNC:14640]	-1.41325	-5.0727	3.92e-07	3.68e-05	Female-biased
CLCA2	1	86424086	86456558	+	4496	protein_coding	chloride channel accessory 2 [Source:HGNC Symbol;Acc:HGNC:2016]	-1.3997	-5.9669	2.42e-09	4.36e-07	Female-biased
RNU4-1	12	120293097	120293237	-	141	snRNA	RNA, U4 small nuclear 1 [Source:HGNC Symbol;Acc:HGNC:10192]	-1.3414	-4.60185	4.19e-06	0.000253523	Female-biased
EPHA5-AS1	4	65669961	65698029	+	1258	lincRNA	EPHA5 antisense RNA 1 [Source:HGNC Symbol;Acc:HGNC:50602]	-1.32205	-2.97689	0.00291185	0.0307281	Female-biased
CDH22	20	46173733	46308498	-	4929	protein_coding	cadherin 22 [Source:HGNC Symbol;Acc:HGNC:13251]	-1.30756	-5.73508	9.75e-09	1.51e-06	Female-biased
SPRR2A	1	153056113	153057537	-	709	protein_coding	small proline rich protein 2A [Source:HGNC Symbol;Acc:HGNC:11261]	-1.29129	-3.18009	0.0014723	0.0197707	Female-biased
IL36A	2	113005461	113008044	+	888	protein_coding	interleukin 36 alpha [Source:HGNC Symbol;Acc:HGNC:15562]	-1.27984	-3.32099	0.00089699	0.0141423	Female-biased
PADI3	1	17249098	17284233	+	3189	protein_coding	peptidyl arginine deiminase 3 [Source:HGNC Symbol;Acc:HGNC:18337]	-1.27744	-3.64699	0.000265327	0.00605766	Female-biased
GSG1L	16	27787535	28063509	-	5213	protein_coding	GSG1 like [Source:HGNC Symbol;Acc:HGNC:28283]	-1.26597	-5.38163	7.38e-08	8.69e-06	Female-biased
IFNK	9	27524314	27526498	+	1140	protein_coding	interferon kappa [Source:HGNC Symbol;Acc:HGNC:21714]	-1.22516	-2.87684	0.00401684	0.0380325	Female-biased
BNC1	15	83255903	83284714	-	4795	protein_coding	basonuclin 1 [Source:HGNC Symbol;Acc:HGNC:1081]	-1.20833	-4.90339	9.42e-07	7.73e-05	Female-biased
LINC01658	22	23462086	23486980	-	1578	lincRNA	long intergenic non-protein coding RNA 1658 [Source:HGNC Symbol;Acc:HGNC:52446]	-1.20117	-4.16203	3.15e-05	0.001291	Female-biased
PCDH8	13	52842889	52848641	-	5150	protein_coding	protocadherin 8 [Source:HGNC Symbol;Acc:HGNC:8660]	-1.20068	-2.92629	0.00343028	0.0341899	Female-biased
NKX2-5	5	173232109	173235357	-	2094	protein_coding	NK2 homeobox 5 [Source:HGNC Symbol;Acc:HGNC:2488]	-1.17805	-3.20813	0.00133599	0.0184428	Female-biased
LINC01331	5	74369376	74536976	-	568	lincRNA	long intergenic non-protein coding RNA 1331 [Source:HGNC Symbol;Acc:HGNC:50538]	-1.17596	-2.8926	0.00382072	0.0366671	Female-biased
RXRG	1	165400917	165445355	-	2696	protein_coding	retinoid X receptor gamma [Source:HGNC Symbol;Acc:HGNC:10479]	-1.17408	-5.27298	1.34e-07	1.48e-05	Female-biased
KRT23	17	40922696	40937634	-	2902	protein_coding	keratin 23 [Source:HGNC Symbol;Acc:HGNC:6438]	-1.16366	-4.27828	1.88e-05	0.000860118	Female-biased
MUCL1	12	54830519	54858393	+	1250	protein_coding	mucin like 1 [Source:HGNC Symbol;Acc:HGNC:30588]	-1.15175	-4.157	3.22e-05	0.00130896	Female-biased
TBC1D3E	17	38127951	38138862	+	2076	protein_coding	TBC1 domain family member 3E [Source:HGNC Symbol;Acc:HGNC:27071]	-1.14029	-3.57255	0.000353517	0.0073876	Female-biased
NPBWR1	8	52938431	52941117	+	2687	protein_coding	neuropeptides B and W receptor 1 [Source:HGNC Symbol;Acc:HGNC:4522]	-1.13935	-3.84072	0.000122674	0.00353984	Female-biased
IL37	2	112912971	112918882	+	839	protein_coding	interleukin 37 [Source:HGNC Symbol;Acc:HGNC:15563]	-1.13475	-3.72991	0.000191551	0.00484983	Female-biased
RNU4-2	12	120291763	120291903	-	141	snRNA	RNA, U4 small nuclear 2 [Source:HGNC Symbol;Acc:HGNC:10193]	-1.12823	-3.91572	9.01e-05	0.00283803	Female-biased
LRRC52	1	165544007	165563961	+	1369	protein_coding	leucine rich repeat containing 52 [Source:HGNC Symbol;Acc:HGNC:32156]	-1.1257	-4.39345	1.12e-05	0.000572365	Female-biased
FCER2	19	7688758	7702146	-	2451	protein_coding	Fc fragment of IgE receptor II [Source:HGNC Symbol;Acc:HGNC:3612]	-1.12535	-5.7186	1.07e-08	1.63e-06	Female-biased
IFNL4	19	39246314	39248856	-	1836	polymorphic_pseudogene	interferon lambda 4 (gene/pseudogene) [Source:HGNC Symbol;Acc:HGNC:44480]	-1.1212	-2.74765	0.00600247	0.0490197	Female-biased
LHX9	1	197911902	197935478	+	10442	protein_coding	LIM homeobox 9 [Source:HGNC Symbol;Acc:HGNC:14222]	-1.10717	-4.51268	6.4e-06	0.000362686	Female-biased
LHFPL3-AS2	7	104894628	104926645	-	2375	processed_transcript	LHFPL3 antisense RNA 2 [Source:HGNC Symbol;Acc:HGNC:44106]	-1.10402	-4.69704	2.64e-06	0.00017254	Female-biased
LRRC38	1	13474977	13514048	-	2209	protein_coding	leucine rich repeat containing 38 [Source:HGNC Symbol;Acc:HGNC:27005]	-1.10332	-4.13121	3.61e-05	0.00141084	Female-biased
TNNC2	20	45823214	45833745	-	876	protein_coding	troponin C2, fast skeletal type [Source:HGNC Symbol;Acc:HGNC:11944]	-1.10324	-4.31554	1.59e-05	0.00075117	Female-biased
HTR4	5	148451032	148677235	-	7045	protein_coding	5-hydroxytryptamine receptor 4 [Source:HGNC Symbol;Acc:HGNC:5299]	-1.0925	-4.84288	1.28e-06	9.82e-05	Female-biased
EPHA5	4	65319563	65670495	-	9833	protein_coding	EPH receptor A5 [Source:HGNC Symbol;Acc:HGNC:3389]	-1.09086	-3.69592	0.000219088	0.00533619	Female-biased
DHRS2	14	23630115	23645639	+	7556	protein_coding	dehydrogenase/reductase 2 [Source:HGNC Symbol;Acc:HGNC:18349]	-1.0725	-5.1027	3.35e-07	3.2e-05	Female-biased
CEACAM8	19	42580241	42595055	-	2551	protein_coding	carcinoembryonic antigen related cell adhesion molecule 8 [Source:HGNC Symbol;Acc:HGNC:1820]	-1.06927	-4.02227	5.76e-05	0.00203919	Female-biased
LINC01740	1	212545694	212556065	+	332	lincRNA	long intergenic non-protein coding RNA 1740 [Source:HGNC Symbol;Acc:HGNC:52528]	-1.06727	-3.54178	0.000397432	0.00801962	Female-biased
MT1JP	16	56635739	56637086	+	1001	transcribed_unprocessed_pseudogene	metallothionein 1J, pseudogene [Source:HGNC Symbol;Acc:HGNC:7402]	-1.06462	-4.25448	2.1e-05	0.000917385	Female-biased
SERPINA9	14	94462717	94479689	-	2561	protein_coding	serpin family A member 9 [Source:HGNC Symbol;Acc:HGNC:15995]	-1.04516	-4.21653	2.48e-05	0.00105774	Female-biased
LINC00494	20	48359950	48370629	+	4204	lincRNA	long intergenic non-protein coding RNA 494 [Source:HGNC Symbol;Acc:HGNC:27657]	-1.03751	-5.1935	2.06e-07	2.2e-05	Female-biased
LOR	1	153259700	153262122	+	1230	protein_coding	loricrin [Source:HGNC Symbol;Acc:HGNC:6663]	-1.03141	-4.1439	3.41e-05	0.00136259	Female-biased
C5orf17	5	23951348	24178263	+	1984	lincRNA	chromosome 5 open reading frame 17 (putative) [Source:HGNC Symbol;Acc:HGNC:26630]	-1.02628	-3.02796	0.00246211	0.0277806	Female-biased
CACNA1I	22	39570753	39689737	+	10792	protein_coding	calcium voltage-gated channel subunit alpha1 I [Source:HGNC Symbol;Acc:HGNC:1396]	-1.02253	-5.15319	2.56e-07	2.6e-05	Female-biased
CHIAP2	1	111280059	111286116	+	2837	transcribed_unprocessed_pseudogene	chitinase, acidic pseudogene 2 [Source:HGNC Symbol;Acc:HGNC:44463]	-1.02222	-3.43864	0.000584644	0.0104369	Female-biased
IL17A	6	52186375	52190638	+	1871	protein_coding	interleukin 17A [Source:HGNC Symbol;Acc:HGNC:5981]	-1.01711	-3.07474	0.00210689	0.0250253	Female-biased
PLA2G2F	1	20139326	20150386	+	6440	protein_coding	phospholipase A2 group IIF [Source:HGNC Symbol;Acc:HGNC:30040]	-1.01539	-3.69266	0.00022192	0.00537931	Female-biased
CITED1	X	72301638	72307187	-	1760	protein_coding	Cbp/p300 interacting transactivator with Glu/Asp rich carboxy-terminal domain 1 [Source:HGNC Symbol;Acc:HGNC:1986]	-1.01231	-5.9461	2.75e-09	4.81e-07	Female-biased
LINC01502	9	135574935	135587112	+	2746	lincRNA	long intergenic non-protein coding RNA 1502 [Source:HGNC Symbol;Acc:HGNC:51183]	-1.0038	-2.82496	0.0047287	0.0420167	Female-biased
MYO16-AS1	13	109163902	109201483	-	580	antisense	MYO16 antisense RNA 1 [Source:HGNC Symbol;Acc:HGNC:39913]	1.00207	3.35779	0.00078567	0.012774	Male-biased
RDH12	14	67701886	67734452	+	2356	protein_coding	retinol dehydrogenase 12 [Source:HGNC Symbol;Acc:HGNC:19977]	1.00249	6.17439	6.64e-10	1.3e-07	Male-biased
RAB3C	5	58582221	58859394	+	9656	protein_coding	RAB3C, member RAS oncogene family [Source:HGNC Symbol;Acc:HGNC:30269]	1.00542	5.14139	2.73e-07	2.71e-05	Male-biased
SULT1B1	4	69721162	69787961	-	7356	protein_coding	sulfotransferase family 1B member 1 [Source:HGNC Symbol;Acc:HGNC:17845]	1.0077	5.96397	2.46e-09	4.38e-07	Male-biased
CCK	3	42257825	42266207	-	2085	protein_coding	cholecystokinin [Source:HGNC Symbol;Acc:HGNC:1569]	1.0125	3.23093	0.00123389	0.0175859	Male-biased
GLTPD2	17	4788959	4790390	+	1023	protein_coding	glycolipid transfer protein domain containing 2 [Source:HGNC Symbol;Acc:HGNC:33756]	1.0144	5.02788	4.96e-07	4.43e-05	Male-biased
PRSS1	7	142749468	142753076	+	1876	protein_coding	serine protease 1 [Source:HGNC Symbol;Acc:HGNC:9475]	1.01448	3.23704	0.00120777	0.0173425	Male-biased
KLK13	19	51056206	51065114	-	2007	protein_coding	kallikrein related peptidase 13 [Source:HGNC Symbol;Acc:HGNC:6361]	1.01682	3.61771	0.000297218	0.00656188	Male-biased
MIR571	4	350157	350252	+	96	miRNA	microRNA 571 [Source:HGNC Symbol;Acc:HGNC:32827]	1.01754	3.35837	0.000784049	0.012774	Male-biased
PRDM7	16	90056566	90092072	-	4267	protein_coding	PR/SET domain 7 [Source:HGNC Symbol;Acc:HGNC:9351]	1.01782	4.39979	1.08e-05	0.000564145	Male-biased
C5orf66-AS1	5	135038831	135040047	-	843	lincRNA	C5orf66 antisense RNA 1 [Source:HGNC Symbol;Acc:HGNC:49679]	1.01911	2.94625	0.00321648	0.0329421	Male-biased
MIR194-2	11	64891355	64891439	-	85	miRNA	microRNA 194-2 [Source:HGNC Symbol;Acc:HGNC:31565]	1.01941	3.82111	0.00013285	0.00376853	Male-biased
KLHL6-AS1	3	183548735	183552326	+	503	antisense	KLHL6 antisense RNA 1 [Source:HGNC Symbol;Acc:HGNC:40850]	1.02513	3.40438	0.000663145	0.0113919	Male-biased
RBM20	10	110644397	110839469	+	8162	protein_coding	RNA binding motif protein 20 [Source:HGNC Symbol;Acc:HGNC:27424]	1.02727	5.75993	8.42e-09	1.34e-06	Male-biased
IHH	2	219054420	219060467	-	2023	protein_coding	indian hedgehog [Source:HGNC Symbol;Acc:HGNC:5956]	1.02787	4.48395	7.33e-06	0.000403289	Male-biased
KCNK10	14	88180103	88326907	-	8258	protein_coding	potassium two pore domain channel subfamily K member 10 [Source:HGNC Symbol;Acc:HGNC:6273]	1.02943	4.13153	3.6e-05	0.00141084	Male-biased
RNVU1-6	1	146052081	146052244	-	164	snRNA	RNA, variant U1 small nuclear 6 [Source:HGNC Symbol;Acc:HGNC:48314]	1.03582	3.63411	0.00027894	0.00627821	Male-biased
DISC1-IT1	1	231925834	231945233	+	762	sense_intronic	DISC1 intronic transcript 1 [Source:HGNC Symbol;Acc:HGNC:41325]	1.03707	3.07536	0.00210248	0.0249869	Male-biased
LINC00939	12	125958688	125983374	-	6471	lincRNA	long intergenic non-protein coding RNA 939 [Source:HGNC Symbol;Acc:HGNC:48631]	1.04342	3.04195	0.00235054	0.0269816	Male-biased
PDCL2	4	55556525	55592212	-	861	protein_coding	phosducin like 2 [Source:HGNC Symbol;Acc:HGNC:29524]	1.04605	2.91377	0.00357093	0.0350477	Male-biased
NKAIN2	6	123804141	124825657	+	4197	protein_coding	sodium/potassium transporting ATPase interacting 2 [Source:HGNC Symbol;Acc:HGNC:16443]	1.04759	3.77963	0.000157061	0.00424506	Male-biased
TRIM72	16	31214021	31231537	+	8500	protein_coding	tripartite motif containing 72 [Source:HGNC Symbol;Acc:HGNC:32671]	1.04961	4.07993	4.51e-05	0.00168282	Male-biased
KLK6	19	50958631	50969673	-	1976	protein_coding	kallikrein related peptidase 6 [Source:HGNC Symbol;Acc:HGNC:6367]	1.05319	3.07152	0.00212969	0.0251929	Male-biased
KNG1	3	186717276	186744410	+	4675	protein_coding	kininogen 1 [Source:HGNC Symbol;Acc:HGNC:6383]	1.05326	3.44673	0.000567407	0.0102239	Male-biased
MIR5194	8	130008334	130008453	-	120	miRNA	microRNA 5194 [Source:HGNC Symbol;Acc:HGNC:43498]	1.05491	3.00293	0.00267398	0.0291464	Male-biased
GJB4	1	34759741	34763724	+	2840	protein_coding	gap junction protein beta 4 [Source:HGNC Symbol;Acc:HGNC:4286]	1.05498	3.79617	0.000146946	0.00405969	Male-biased
EMX1	2	72916260	72936071	+	5516	protein_coding	empty spiracles homeobox 1 [Source:HGNC Symbol;Acc:HGNC:3340]	1.05527	4.17809	2.94e-05	0.00121902	Male-biased
LINC00581	6	21486061	21511895	-	990	lincRNA	long intergenic non-protein coding RNA 581 [Source:HGNC Symbol;Acc:HGNC:43840]	1.05629	3.21537	0.00130277	0.0181378	Male-biased
FAM228A	2	24175069	24200849	+	2265	protein_coding	family with sequence similarity 228 member A [Source:HGNC Symbol;Acc:HGNC:34418]	1.05714	5.36818	7.95e-08	9.16e-06	Male-biased
LINC00534	8	90221488	90569318	+	1354	lincRNA	long intergenic non-protein coding RNA 534 [Source:HGNC Symbol;Acc:HGNC:43643]	1.05824	2.83675	0.00455757	0.041005	Male-biased
TCERG1L	10	131092391	131311721	-	5258	protein_coding	transcription elongation regulator 1 like [Source:HGNC Symbol;Acc:HGNC:23533]	1.05853	3.92635	8.62e-05	0.00273986	Male-biased
SLC38A3	3	50205246	50221486	+	3968	protein_coding	solute carrier family 38 member 3 [Source:HGNC Symbol;Acc:HGNC:18044]	1.05873	4.69254	2.7e-06	0.000175388	Male-biased
SNORA51	20	2655067	2655198	+	132	snoRNA	small nucleolar RNA, H/ACA box 51 [Source:HGNC Symbol;Acc:HGNC:32644]	1.06178	3.18943	0.00142552	0.0193393	Male-biased
TBR1	2	161416094	161425870	+	9600	protein_coding	T-box, brain 1 [Source:HGNC Symbol;Acc:HGNC:11590]	1.06219	3.42105	0.000623795	0.0109513	Male-biased
CD177	19	43353659	43363172	+	2501	protein_coding	CD177 molecule [Source:HGNC Symbol;Acc:HGNC:30072]	1.06315	4.17091	3.03e-05	0.00125071	Male-biased
MGAT4C	12	85955666	86838904	-	27763	protein_coding	MGAT4 family member C [Source:HGNC Symbol;Acc:HGNC:30871]	1.0658	4.15825	3.21e-05	0.0013043	Male-biased
TAGLN3	3	111998664	112013887	+	1791	protein_coding	transgelin 3 [Source:HGNC Symbol;Acc:HGNC:29868]	1.06602	4.02102	5.79e-05	0.00204308	Male-biased
DLL3	19	39498895	39508481	+	2618	protein_coding	delta like canonical Notch ligand 3 [Source:HGNC Symbol;Acc:HGNC:2909]	1.0669	3.7043	0.000211977	0.00518683	Male-biased
REP15	12	27696519	27697596	+	1078	protein_coding	RAB15 effector protein [Source:HGNC Symbol;Acc:HGNC:33748]	1.06978	6.43229	1.26e-10	2.99e-08	Male-biased
AGXT	2	240868479	240880502	+	4459	protein_coding	alanine--glyoxylate and serine--pyruvate aminotransferase [Source:HGNC Symbol;Acc:HGNC:341]	1.07353	3.33696	0.000846995	0.0134946	Male-biased
BPIFA1	20	33235995	33243311	+	1081	protein_coding	BPI fold containing family A member 1 [Source:HGNC Symbol;Acc:HGNC:15749]	1.07614	3.15553	0.00160204	0.0206869	Male-biased
RNF113B	13	98175785	98177265	-	1376	protein_coding	ring finger protein 113B [Source:HGNC Symbol;Acc:HGNC:17267]	1.07627	3.479	0.000503293	0.00940456	Male-biased
B4GALNT2	17	49132460	49176840	+	8961	protein_coding	beta-1,4-N-acetyl-galactosaminyltransferase 2 [Source:HGNC Symbol;Acc:HGNC:24136]	1.07998	3.59554	0.000323714	0.00696395	Male-biased
PTTG3P	8	66767400	66768005	-	606	processed_pseudogene	pituitary tumor-transforming 3, pseudogene [Source:HGNC Symbol;Acc:HGNC:13422]	1.08024	3.26651	0.00108883	0.0161911	Male-biased
MUC13	3	124905442	124953819	-	3499	protein_coding	mucin 13, cell surface associated [Source:HGNC Symbol;Acc:HGNC:7511]	1.08187	3.48917	0.000484525	0.00913441	Male-biased
KLK12	19	51029092	51035230	-	1769	protein_coding	kallikrein related peptidase 12 [Source:HGNC Symbol;Acc:HGNC:6360]	1.08574	2.94156	0.00326562	0.0333147	Male-biased
TRIM9	14	50975262	51096061	-	8945	protein_coding	tripartite motif containing 9 [Source:HGNC Symbol;Acc:HGNC:16288]	1.08607	5.01724	5.24e-07	4.57e-05	Male-biased
APOA1	11	116835751	116837950	-	1424	protein_coding	apolipoprotein A1 [Source:HGNC Symbol;Acc:HGNC:600]	1.08921	5.02902	4.93e-07	4.43e-05	Male-biased
TBX18	6	84687351	84764519	-	8469	protein_coding	T-box 18 [Source:HGNC Symbol;Acc:HGNC:11595]	1.08921	4.05195	5.08e-05	0.00184932	Male-biased
CLEC2L	7	139523856	139544984	+	2527	protein_coding	C-type lectin domain family 2 member L [Source:HGNC Symbol;Acc:HGNC:21969]	1.08984	3.67211	0.000240553	0.00567	Male-biased
PTPRN	2	219289623	219309648	-	8261	protein_coding	protein tyrosine phosphatase, receptor type N [Source:HGNC Symbol;Acc:HGNC:9676]	1.08987	4.64128	3.46e-06	0.000216437	Male-biased
LINC01169	15	66582190	66685794	+	833	lincRNA	long intergenic non-protein coding RNA 1169 [Source:HGNC Symbol;Acc:HGNC:49541]	1.09048	4.48268	7.37e-06	0.00040464	Male-biased
GIP	17	48958554	48968596	-	716	protein_coding	gastric inhibitory polypeptide [Source:HGNC Symbol;Acc:HGNC:4270]	1.09349	3.06396	0.00218425	0.0255997	Male-biased
VILL	3	37988059	38007188	+	6476	protein_coding	villin like [Source:HGNC Symbol;Acc:HGNC:30906]	1.09507	6.32005	2.61e-10	5.77e-08	Male-biased
NKAIN3	8	62248591	62999652	+	2924	protein_coding	sodium/potassium transporting ATPase interacting 3 [Source:HGNC Symbol;Acc:HGNC:26829]	1.0975	3.65439	0.000257795	0.00593125	Male-biased
SCG3	15	51681353	51721031	+	3315	protein_coding	secretogranin III [Source:HGNC Symbol;Acc:HGNC:13707]	1.10132	5.02113	5.14e-07	4.52e-05	Male-biased
FAM177B	1	222737207	222750805	+	2603	protein_coding	family with sequence similarity 177 member B [Source:HGNC Symbol;Acc:HGNC:34395]	1.10681	5.01708	5.25e-07	4.57e-05	Male-biased
CPS1	2	210477682	210679107	+	10775	protein_coding	carbamoyl-phosphate synthase 1 [Source:HGNC Symbol;Acc:HGNC:2323]	1.10935	3.17217	0.00151304	0.020007	Male-biased
ORM2	9	114329869	114333252	+	760	protein_coding	orosomucoid 2 [Source:HGNC Symbol;Acc:HGNC:8499]	1.11077	4.54283	5.55e-06	0.000321347	Male-biased
NOTUM	17	81952507	81961840	-	3019	protein_coding	notum, palmitoleoyl-protein carboxylesterase [Source:HGNC Symbol;Acc:HGNC:27106]	1.11323	4.91941	8.68e-07	7.19e-05	Male-biased
MTMR7	8	17298030	17413528	-	5692	protein_coding	myotubularin related protein 7 [Source:HGNC Symbol;Acc:HGNC:7454]	1.11335	5.8142	6.09e-09	1e-06	Male-biased
ASTN1	1	176857302	177164973	-	9201	protein_coding	astrotactin 1 [Source:HGNC Symbol;Acc:HGNC:773]	1.1146	4.85075	1.23e-06	9.51e-05	Male-biased
INO80-AS1	15	41016807	41027893	+	712	antisense	INO80 antisense RNA 1 [Source:HGNC Symbol;Acc:HGNC:53138]	1.11532	5.33368	9.62e-08	1.08e-05	Male-biased
FGB	4	154562956	154571086	+	2708	protein_coding	fibrinogen beta chain [Source:HGNC Symbol;Acc:HGNC:3662]	1.11581	2.81477	0.00488119	0.0431148	Male-biased
PIWIL1	12	130337887	130372637	+	5280	protein_coding	piwi like RNA-mediated gene silencing 1 [Source:HGNC Symbol;Acc:HGNC:9007]	1.11588	3.51699	0.000436465	0.00853408	Male-biased
PRH2	12	10929236	10932341	+	757	protein_coding	proline rich protein HaeIII subfamily 2 [Source:HGNC Symbol;Acc:HGNC:9367]	1.11618	5.19811	2.01e-07	2.15e-05	Male-biased
MIR548L	11	94466495	94466580	-	86	miRNA	microRNA 548l [Source:HGNC Symbol;Acc:HGNC:35292]	1.13298	3.35805	0.000784933	0.012774	Male-biased
SMLR1	6	130827406	130837135	+	2512	protein_coding	small leucine rich protein 1 [Source:HGNC Symbol;Acc:HGNC:44670]	1.13365	2.95663	0.00311021	0.0322276	Male-biased
ODF3	11	196738	200261	+	3110	protein_coding	outer dense fiber of sperm tails 3 [Source:HGNC Symbol;Acc:HGNC:19905]	1.13545	3.41751	0.00063196	0.0110489	Male-biased
TECTB	10	112283400	112305035	+	3932	protein_coding	tectorin beta [Source:HGNC Symbol;Acc:HGNC:11721]	1.1371	2.97231	0.00295569	0.031067	Male-biased
ABCG8	2	43831942	43882987	+	10185	protein_coding	ATP binding cassette subfamily G member 8 [Source:HGNC Symbol;Acc:HGNC:13887]	1.13902	3.63181	0.00028144	0.00631775	Male-biased
CHGB	20	5911430	5925361	+	4535	protein_coding	chromogranin B [Source:HGNC Symbol;Acc:HGNC:1930]	1.14139	3.8701	0.000108789	0.00324951	Male-biased
CRHR2	7	30651943	30700129	-	3984	protein_coding	corticotropin releasing hormone receptor 2 [Source:HGNC Symbol;Acc:HGNC:2358]	1.1431	5.73971	9.48e-09	1.49e-06	Male-biased
COL2A1	12	47972965	48004554	-	6664	protein_coding	collagen type II alpha 1 chain [Source:HGNC Symbol;Acc:HGNC:2200]	1.14848	3.86816	0.00010966	0.00326362	Male-biased
ASZ1	7	117363222	117428123	-	3065	protein_coding	ankyrin repeat, SAM and basic leucine zipper domain containing 1 [Source:HGNC Symbol;Acc:HGNC:1350]	1.15047	3.93029	8.48e-05	0.00271571	Male-biased
PHACTR2-AS1	6	143554325	143562031	-	1699	antisense	PHACTR2 antisense RNA 1 [Source:HGNC Symbol;Acc:HGNC:40943]	1.15911	3.41492	0.000638019	0.0111181	Male-biased
WISP3	6	112054072	112070969	+	3202	protein_coding	WNT1 inducible signaling pathway protein 3 [Source:HGNC Symbol;Acc:HGNC:12771]	1.16239	5.75553	8.64e-09	1.37e-06	Male-biased
OLFM4	13	53028759	53052057	+	2897	protein_coding	olfactomedin 4 [Source:HGNC Symbol;Acc:HGNC:17190]	1.16864	3.59381	0.000325872	0.00699619	Male-biased
UNC13A	19	17601328	17688365	-	11188	protein_coding	unc-13 homolog A [Source:HGNC Symbol;Acc:HGNC:23150]	1.16892	5.93961	2.86e-09	4.96e-07	Male-biased
SLC9A2	2	102619707	102711318	+	5984	protein_coding	solute carrier family 9 member A2 [Source:HGNC Symbol;Acc:HGNC:11072]	1.17624	4.72719	2.28e-06	0.000152651	Male-biased
SLC8A1-AS1	2	39786453	40255209	+	8475	antisense	SLC8A1 antisense RNA 1 [Source:HGNC Symbol;Acc:HGNC:44102]	1.18412	5.47131	4.47e-08	5.67e-06	Male-biased
MIR548V	8	17681578	17681657	-	80	miRNA	microRNA 548v [Source:HGNC Symbol;Acc:HGNC:38302]	1.18439	3.60542	0.000311654	0.00678024	Male-biased
CREB3L3	19	4153601	4173054	+	2678	protein_coding	cAMP responsive element binding protein 3 like 3 [Source:HGNC Symbol;Acc:HGNC:18855]	1.18786	4.95606	7.19e-07	6.1e-05	Male-biased
STRA8	7	135231979	135258492	+	993	protein_coding	stimulated by retinoic acid 8 [Source:HGNC Symbol;Acc:HGNC:30653]	1.1903	2.84067	0.00450183	0.0407666	Male-biased
CDX2	13	27962137	27971139	-	4122	protein_coding	caudal type homeobox 2 [Source:HGNC Symbol;Acc:HGNC:1806]	1.19045	3.36344	0.000769762	0.0126346	Male-biased
PBOV1	6	138215986	138218491	-	2506	protein_coding	prostate and breast cancer overexpressed 1 [Source:HGNC Symbol;Acc:HGNC:21079]	1.1942	4.24486	2.19e-05	0.000953675	Male-biased
APOBEC1	12	7649400	7665903	-	889	protein_coding	apolipoprotein B mRNA editing enzyme catalytic subunit 1 [Source:HGNC Symbol;Acc:HGNC:604]	1.19986	3.05726	0.00223371	0.0259925	Male-biased
APOB	2	21001429	21044073	-	14828	protein_coding	apolipoprotein B [Source:HGNC Symbol;Acc:HGNC:603]	1.20131	4.89237	9.96e-07	8.12e-05	Male-biased
SPX	12	21526307	21541249	+	7231	protein_coding	spexin hormone [Source:HGNC Symbol;Acc:HGNC:28139]	1.20492	4.4972	6.89e-06	0.000384187	Male-biased
CA6	1	8945867	8975092	+	2662	protein_coding	carbonic anhydrase 6 [Source:HGNC Symbol;Acc:HGNC:1380]	1.20657	4.13857	3.49e-05	0.00138159	Male-biased
LINC02177	16	9355588	9408093	+	5298	lincRNA	long intergenic non-protein coding RNA 2177 [Source:HGNC Symbol;Acc:HGNC:53039]	1.20841	3.8493	0.000118454	0.0034526	Male-biased
SYNJ2-IT1	6	158001107	158002383	+	599	sense_intronic	SYNJ2 intronic transcript 1 [Source:HGNC Symbol;Acc:HGNC:41387]	1.20861	3.84151	0.00012228	0.00353976	Male-biased
TF	3	133745956	133796640	+	26199	protein_coding	transferrin [Source:HGNC Symbol;Acc:HGNC:11740]	1.21066	4.40553	1.06e-05	0.000552121	Male-biased
HHATL	3	42692663	42702827	-	2891	protein_coding	hedgehog acyltransferase like [Source:HGNC Symbol;Acc:HGNC:13242]	1.21103	4.38953	1.14e-05	0.000577236	Male-biased
GABRR3	3	97986673	98035304	-	5703	protein_coding	gamma-aminobutyric acid type A receptor rho3 subunit (gene/pseudogene) [Source:HGNC Symbol;Acc:HGNC:17969]	1.21337	3.81548	0.000135917	0.00384012	Male-biased
MYT1	20	64102394	64242253	+	6427	protein_coding	myelin transcription factor 1 [Source:HGNC Symbol;Acc:HGNC:7622]	1.21443	5.1447	2.68e-07	2.7e-05	Male-biased
LINC00332	13	40181809	40189028	+	834	lincRNA	long intergenic non-protein coding RNA 332 [Source:HGNC Symbol;Acc:HGNC:42049]	1.21958	3.41939	0.000627617	0.0109911	Male-biased
PRB3	12	11265924	11269805	-	1386	protein_coding	proline rich protein BstNI subfamily 3 [Source:HGNC Symbol;Acc:HGNC:9339]	1.22245	6.03403	1.6e-09	2.92e-07	Male-biased
MIR561	2	188297492	188297588	+	97	miRNA	microRNA 561 [Source:HGNC Symbol;Acc:HGNC:32817]	1.22367	3.04383	0.00233585	0.0268712	Male-biased
FAM83C	20	35285731	35292401	-	3145	protein_coding	family with sequence similarity 83 member C [Source:HGNC Symbol;Acc:HGNC:16121]	1.2246	3.76846	0.000164261	0.00436176	Male-biased
KCNQ5-IT1	6	72630495	72678558	+	563	sense_intronic	KCNQ5 intronic transcript 1 [Source:HGNC Symbol;Acc:HGNC:41354]	1.22892	3.4523	0.000555835	0.0100922	Male-biased
LINC01913	2	41876763	41894046	+	2526	lincRNA	long intergenic non-protein coding RNA 1913 [Source:HGNC Symbol;Acc:HGNC:52732]	1.23045	4.33463	1.46e-05	0.000707112	Male-biased
A2ML1	12	8822472	8887001	+	7303	protein_coding	alpha-2-macroglobulin like 1 [Source:HGNC Symbol;Acc:HGNC:23336]	1.23217	5.17808	2.24e-07	2.36e-05	Male-biased
AMER3	2	130755435	130768134	+	6543	protein_coding	APC membrane recruitment protein 3 [Source:HGNC Symbol;Acc:HGNC:26771]	1.23356	3.43042	0.000602647	0.0106952	Male-biased
KLB	4	39406853	39451536	+	6082	protein_coding	klotho beta [Source:HGNC Symbol;Acc:HGNC:15527]	1.23509	6.26865	3.64e-10	7.72e-08	Male-biased
THRA1/BTR	17	48294335	48308762	+	1570	antisense	uncharacterized LOC105371807 [Source:NCBI gene;Acc:105371807]	1.23509	4.31889	1.57e-05	0.000743372	Male-biased
CDH17	8	94127171	94217303	-	3901	protein_coding	cadherin 17 [Source:HGNC Symbol;Acc:HGNC:1756]	1.23909	4.55173	5.32e-06	0.00031232	Male-biased
MDGA2	14	46840092	47674954	-	7753	protein_coding	MAM domain containing glycosylphosphatidylinositol anchor 2 [Source:HGNC Symbol;Acc:HGNC:19835]	1.25039	2.84969	0.00437623	0.0401091	Male-biased
HIST1H2BM	6	27815044	27815424	+	381	protein_coding	histone cluster 1 H2B family member m [Source:HGNC Symbol;Acc:HGNC:4750]	1.25319	4.00552	6.19e-05	0.00214611	Male-biased
MYO16	13	108596152	109208007	+	9209	protein_coding	myosin XVI [Source:HGNC Symbol;Acc:HGNC:29822]	1.25551	7.1342	9.74e-13	2.68e-10	Male-biased
ZMAT4	8	40530590	40897833	-	3691	protein_coding	zinc finger matrin-type 4 [Source:HGNC Symbol;Acc:HGNC:25844]	1.26042	3.8317	0.00012726	0.00364903	Male-biased
TGM3	20	2296001	2341078	+	2693	protein_coding	transglutaminase 3 [Source:HGNC Symbol;Acc:HGNC:11779]	1.26367	5.21917	1.8e-07	1.94e-05	Male-biased
SLCO1B1	12	21131202	21239246	+	2229	protein_coding	solute carrier organic anion transporter family member 1B1 [Source:HGNC Symbol;Acc:HGNC:10959]	1.26809	3.18075	0.00146893	0.0197504	Male-biased
TPH2	12	71938846	72186618	+	6929	protein_coding	tryptophan hydroxylase 2 [Source:HGNC Symbol;Acc:HGNC:20692]	1.27021	3.8074	0.000140434	0.00392585	Male-biased
FOXG1	14	28760330	28770277	+	5358	protein_coding	forkhead box G1 [Source:HGNC Symbol;Acc:HGNC:3811]	1.27246	3.02516	0.002485	0.0279195	Male-biased
ARL14	3	160677159	160678452	+	1294	protein_coding	ADP ribosylation factor like GTPase 14 [Source:HGNC Symbol;Acc:HGNC:22974]	1.27351	4.07458	4.61e-05	0.00171066	Male-biased
CYP2C18	10	94683621	94736190	+	2418	protein_coding	cytochrome P450 family 2 subfamily C member 18 [Source:HGNC Symbol;Acc:HGNC:2620]	1.27464	5.56662	2.6e-08	3.48e-06	Male-biased
TMEM229A	7	124030916	124033023	-	2108	protein_coding	transmembrane protein 229A [Source:HGNC Symbol;Acc:HGNC:37279]	1.27493	3.41316	0.000642143	0.0111674	Male-biased
CALCA	11	14966668	14972354	-	2128	protein_coding	calcitonin related polypeptide alpha [Source:HGNC Symbol;Acc:HGNC:1437]	1.27748	2.97703	0.00291053	0.0307281	Male-biased
LINC00707	10	6779549	6879450	+	9833	lincRNA	long intergenic non-protein coding RNA 707 [Source:HGNC Symbol;Acc:HGNC:44691]	1.27752	4.94871	7.47e-07	6.28e-05	Male-biased
MIR675	11	1996759	1996831	-	73	miRNA	microRNA 675 [Source:HGNC Symbol;Acc:HGNC:33351]	1.28538	5.07476	3.88e-07	3.65e-05	Male-biased
LINC01364	1	87353524	87371655	-	889	lincRNA	long intergenic non-protein coding RNA 1364 [Source:HGNC Symbol;Acc:HGNC:50599]	1.2891	3.35698	0.000787979	0.0127949	Male-biased
PIRT	17	10822475	10838445	-	3810	protein_coding	phosphoinositide interacting regulator of transient receptor potential channels [Source:HGNC Symbol;Acc:HGNC:37239]	1.29096	2.9504	0.00317367	0.0327403	Male-biased
F13B	1	197038741	197067267	-	2900	protein_coding	coagulation factor XIII B chain [Source:HGNC Symbol;Acc:HGNC:3534]	1.29199	3.12863	0.00175623	0.0219727	Male-biased
ONECUT3	19	1752373	1780988	+	8318	protein_coding	one cut homeobox 3 [Source:HGNC Symbol;Acc:HGNC:13399]	1.29422	3.7618	0.000168697	0.00444835	Male-biased
SLC14A2	18	45212995	45683686	+	5409	protein_coding	solute carrier family 14 member 2 [Source:HGNC Symbol;Acc:HGNC:10919]	1.29446	3.8832	0.000103089	0.00312066	Male-biased
HP	16	72054592	72061055	+	5405	protein_coding	haptoglobin [Source:HGNC Symbol;Acc:HGNC:5141]	1.29451	5.14354	2.7e-07	2.71e-05	Male-biased
SNORA71D	20	38433865	38433998	-	134	snoRNA	small nucleolar RNA, H/ACA box 71D [Source:HGNC Symbol;Acc:HGNC:32657]	1.29542	3.73958	0.000184327	0.0047536	Male-biased
HCRT	17	42184060	42185452	-	577	protein_coding	hypocretin neuropeptide precursor [Source:HGNC Symbol;Acc:HGNC:4847]	1.29558	3.96713	7.27e-05	0.00242624	Male-biased
ISL1	5	51383391	51394738	+	2882	protein_coding	ISL LIM homeobox 1 [Source:HGNC Symbol;Acc:HGNC:6132]	1.30014	3.61048	0.000305627	0.00668342	Male-biased
MIR7-3HG	19	4769140	4772533	+	1124	lincRNA	MIR7-3 host gene [Source:HGNC Symbol;Acc:HGNC:30049]	1.30776	3.83889	0.000123591	0.00355829	Male-biased
ALX1	12	85280107	85301784	+	1445	protein_coding	ALX homeobox 1 [Source:HGNC Symbol;Acc:HGNC:1494]	1.31053	3.64008	0.000272556	0.00617696	Male-biased
SNORA2B	12	48667457	48667593	-	137	snoRNA	small nucleolar RNA, H/ACA box 2B [Source:HGNC Symbol;Acc:HGNC:32585]	1.31346	4.48502	7.29e-06	0.00040231	Male-biased
SLC9A4	2	102473303	102533972	+	4478	protein_coding	solute carrier family 9 member A4 [Source:HGNC Symbol;Acc:HGNC:11077]	1.31351	3.73985	0.00018413	0.0047536	Male-biased
HEPACAM2	7	93188586	93226524	-	2483	protein_coding	HEPACAM family member 2 [Source:HGNC Symbol;Acc:HGNC:27364]	1.31884	4.88358	1.04e-06	8.43e-05	Male-biased
FST	5	53480409	53487134	+	2969	protein_coding	follistatin [Source:HGNC Symbol;Acc:HGNC:3971]	1.32131	6.24633	4.2e-10	8.65e-08	Male-biased
MIR3136	3	69048958	69049035	-	78	miRNA	microRNA 3136 [Source:HGNC Symbol;Acc:HGNC:38340]	1.32419	3.57311	0.000352762	0.0073864	Male-biased
HIST1H3F	6	26250195	26250605	-	411	protein_coding	histone cluster 1 H3 family member f [Source:HGNC Symbol;Acc:HGNC:4773]	1.32463	4.36571	1.27e-05	0.000631771	Male-biased
SEZ6	17	28954901	29006440	-	5115	protein_coding	seizure related 6 homolog [Source:HGNC Symbol;Acc:HGNC:15955]	1.33306	6.4115	1.44e-10	3.36e-08	Male-biased
CYP2C9	10	94938658	94989391	+	3358	protein_coding	cytochrome P450 family 2 subfamily C member 9 [Source:HGNC Symbol;Acc:HGNC:2623]	1.33383	5.41395	6.17e-08	7.47e-06	Male-biased
ANO3	11	26309599	26663288	+	7700	protein_coding	anoctamin 3 [Source:HGNC Symbol;Acc:HGNC:14004]	1.3365	6.15779	7.38e-10	1.42e-07	Male-biased
UGT2B28	4	69280499	69295050	+	1833	protein_coding	UDP glucuronosyltransferase family 2 member B28 [Source:HGNC Symbol;Acc:HGNC:13479]	1.33735	3.2947	0.00098527	0.0151399	Male-biased
EPHA7	6	93240020	93419547	-	7456	protein_coding	EPH receptor A7 [Source:HGNC Symbol;Acc:HGNC:3390]	1.33777	5.55744	2.74e-08	3.65e-06	Male-biased
RBM46	4	154781213	154828813	+	4027	protein_coding	RNA binding motif protein 46 [Source:HGNC Symbol;Acc:HGNC:28401]	1.34016	4.33543	1.45e-05	0.000707015	Male-biased
HTR1B	6	77461753	77463773	-	2021	protein_coding	5-hydroxytryptamine receptor 1B [Source:HGNC Symbol;Acc:HGNC:5287]	1.34095	6.30627	2.86e-10	6.18e-08	Male-biased
C10orf99	10	84173738	84185294	+	888	protein_coding	chromosome 10 open reading frame 99 [Source:HGNC Symbol;Acc:HGNC:31428]	1.34506	2.80964	0.00495967	0.0436443	Male-biased
NR1H4	12	100473708	100564413	+	3627	protein_coding	nuclear receptor subfamily 1 group H member 4 [Source:HGNC Symbol;Acc:HGNC:7967]	1.34614	4.33319	1.47e-05	0.00070777	Male-biased
WFDC12	20	45123425	45124465	-	775	protein_coding	WAP four-disulfide core domain 12 [Source:HGNC Symbol;Acc:HGNC:16115]	1.35119	4.7132	2.44e-06	0.000161477	Male-biased
SLC2A2	3	170996348	171026750	-	3417	protein_coding	solute carrier family 2 member 2 [Source:HGNC Symbol;Acc:HGNC:11006]	1.35392	2.79173	0.00524276	0.0450019	Male-biased
ADH4	4	99123657	99157792	-	2453	protein_coding	alcohol dehydrogenase 4 (class II), pi polypeptide [Source:HGNC Symbol;Acc:HGNC:252]	1.35815	5.11878	3.08e-07	2.99e-05	Male-biased
WIF1	12	65050626	65121566	-	2368	protein_coding	WNT inhibitory factor 1 [Source:HGNC Symbol;Acc:HGNC:18081]	1.35878	5.17155	2.32e-07	2.42e-05	Male-biased
PAPOLB	7	4857733	4861994	-	4262	protein_coding	poly(A) polymerase beta [Source:HGNC Symbol;Acc:HGNC:15970]	1.36037	3.86546	0.000110879	0.00328467	Male-biased
LINC01611	6	84421028	84556152	-	741	lincRNA	long intergenic non-protein coding RNA 1611 [Source:HGNC Symbol;Acc:HGNC:51791]	1.36099	2.85933	0.00424539	0.0393525	Male-biased
ABCC2	10	99782640	99852594	+	7837	protein_coding	ATP binding cassette subfamily C member 2 [Source:HGNC Symbol;Acc:HGNC:53]	1.36773	4.75164	2.02e-06	0.000140183	Male-biased
RTL1	14	100879753	100903722	-	5398	protein_coding	retrotransposon Gag like 1 [Source:HGNC Symbol;Acc:HGNC:14665]	1.36955	2.90721	0.00364673	0.0356103	Male-biased
DDX53	X	22999961	23003589	+	3629	protein_coding	DEAD-box helicase 53 [Source:HGNC Symbol;Acc:HGNC:20083]	1.37009	2.91449	0.00356265	0.0350151	Male-biased
MYCN	2	15940564	15947007	+	2602	protein_coding	MYCN proto-oncogene, bHLH transcription factor [Source:HGNC Symbol;Acc:HGNC:7559]	1.37517	5.54791	2.89e-08	3.83e-06	Male-biased
TBC1D3P1-DHX40P1	17	59962363	60018975	-	1841	processed_transcript	TBC1D3P1-DHX40P1 readthrough, transcribed pseudogene [Source:HGNC Symbol;Acc:HGNC:42362]	1.37525	3.44077	0.00058007	0.0103727	Male-biased
SLC15A1	13	98683801	98752654	-	4192	protein_coding	solute carrier family 15 member 1 [Source:HGNC Symbol;Acc:HGNC:10920]	1.37755	5.4079	6.38e-08	7.68e-06	Male-biased
OR7E2P	11	86857059	86857947	-	889	unprocessed_pseudogene	olfactory receptor family 7 subfamily E member 2 pseudogene [Source:HGNC Symbol;Acc:HGNC:8402]	1.37919	3.01167	0.00259817	0.0286447	Male-biased
KRT20	17	40875941	40885227	-	1846	protein_coding	keratin 20 [Source:HGNC Symbol;Acc:HGNC:20412]	1.3794	3.67298	0.000239737	0.00566336	Male-biased
PSAPL1	4	7430294	7434973	-	4680	protein_coding	prosaposin like 1 (gene/pseudogene) [Source:HGNC Symbol;Acc:HGNC:33131]	1.38049	5.00023	5.73e-07	4.91e-05	Male-biased
MUC6	11	1012821	1036706	-	8428	protein_coding	mucin 6, oligomeric mucus/gel-forming [Source:HGNC Symbol;Acc:HGNC:7517]	1.38167	4.12665	3.68e-05	0.00143114	Male-biased
CAMK2B	7	44217150	44334577	-	8159	protein_coding	calcium/calmodulin dependent protein kinase II beta [Source:HGNC Symbol;Acc:HGNC:1461]	1.38226	6.14676	7.91e-10	1.5e-07	Male-biased
SCG2	2	223596940	223602503	-	2719	protein_coding	secretogranin II [Source:HGNC Symbol;Acc:HGNC:10575]	1.38268	7.36481	1.77e-13	5.78e-11	Male-biased
SAMD7	3	169911572	169939175	+	2512	protein_coding	sterile alpha motif domain containing 7 [Source:HGNC Symbol;Acc:HGNC:25394]	1.38387	3.82043	0.000133218	0.00377393	Male-biased
MUC5AC	11	1157953	1201138	+	17448	protein_coding	mucin 5AC, oligomeric mucus/gel-forming [Source:HGNC Symbol;Acc:HGNC:7515]	1.38557	3.90277	9.51e-05	0.00296776	Male-biased
SYT13	11	45240301	45286319	-	5424	protein_coding	synaptotagmin 13 [Source:HGNC Symbol;Acc:HGNC:14962]	1.38641	4.30975	1.63e-05	0.000761167	Male-biased
SNORD71	16	71758402	71758487	-	86	snoRNA	small nucleolar RNA, C/D box 71 [Source:HGNC Symbol;Acc:HGNC:32732]	1.38824	3.72966	0.000191735	0.00484983	Male-biased
S100G	X	16650158	16654670	+	455	protein_coding	S100 calcium binding protein G [Source:HGNC Symbol;Acc:HGNC:1436]	1.38837	3.5382	0.000402871	0.00808413	Male-biased
MYCNOS	2	15921037	15942249	-	2413	antisense	MYCN opposite strand [Source:HGNC Symbol;Acc:HGNC:16911]	1.38847	4.726	2.29e-06	0.000153065	Male-biased
MIR320C1	18	21683510	21683597	+	88	miRNA	microRNA 320c-1 [Source:HGNC Symbol;Acc:HGNC:35248]	1.38868	3.79459	0.000147885	0.00406973	Male-biased
NPAS3	14	32934933	33804176	+	9241	protein_coding	neuronal PAS domain protein 3 [Source:HGNC Symbol;Acc:HGNC:19311]	1.38911	5.44131	5.29e-08	6.52e-06	Male-biased
FER1L6	8	123851987	124120061	+	6051	protein_coding	fer-1 like family member 6 [Source:HGNC Symbol;Acc:HGNC:28065]	1.39116	5.35887	8.37e-08	9.59e-06	Male-biased
IGFBP1	7	45888357	45893668	+	1653	protein_coding	insulin like growth factor binding protein 1 [Source:HGNC Symbol;Acc:HGNC:5469]	1.3925	4.87324	1.1e-06	8.75e-05	Male-biased
ABCA9-AS1	17	68944531	69042784	+	2990	antisense	ABCA9 antisense RNA 1 [Source:HGNC Symbol;Acc:HGNC:39983]	1.39375	4.17096	3.03e-05	0.00125071	Male-biased
LINC01697	21	28048404	28137611	+	4053	processed_transcript	long intergenic non-protein coding RNA 1697 [Source:HGNC Symbol;Acc:HGNC:52485]	1.39549	4.02022	5.81e-05	0.00204661	Male-biased
DGKB	7	14145049	14974777	-	9491	protein_coding	diacylglycerol kinase beta [Source:HGNC Symbol;Acc:HGNC:2850]	1.4	5.85627	4.73e-09	7.9e-07	Male-biased
NEUROG3	10	69571698	69573238	-	1376	protein_coding	neurogenin 3 [Source:HGNC Symbol;Acc:HGNC:13806]	1.40242	5.01327	5.35e-07	4.61e-05	Male-biased
CYP2A6	19	40843538	40850447	-	2226	protein_coding	cytochrome P450 family 2 subfamily A member 6 [Source:HGNC Symbol;Acc:HGNC:2610]	1.40355	5.69873	1.21e-08	1.8e-06	Male-biased
CELF3	1	151702404	151716814	-	4439	protein_coding	CUGBP Elav-like family member 3 [Source:HGNC Symbol;Acc:HGNC:11967]	1.40752	4.78922	1.67e-06	0.000120061	Male-biased
ALDH3A1	17	19737984	19748943	-	3918	protein_coding	aldehyde dehydrogenase 3 family member A1 [Source:HGNC Symbol;Acc:HGNC:405]	1.40792	5.05755	4.25e-07	3.93e-05	Male-biased
COL25A1	4	108808725	109302752	-	8744	protein_coding	collagen type XXV alpha 1 chain [Source:HGNC Symbol;Acc:HGNC:18603]	1.41098	4.34057	1.42e-05	0.000695485	Male-biased
FMR1NB	X	147981329	148026667	+	1149	protein_coding	FMR1 neighbor [Source:HGNC Symbol;Acc:HGNC:26372]	1.41273	3.73354	0.000188808	0.00483407	Male-biased
MTOR-AS1	1	11143898	11149537	+	763	antisense	MTOR antisense RNA 1 [Source:HGNC Symbol;Acc:HGNC:40242]	1.41344	3.64522	0.000267158	0.00607412	Male-biased
KHDC1L	6	73223544	73225770	-	953	protein_coding	KH domain containing 1 like [Source:HGNC Symbol;Acc:HGNC:37274]	1.41523	4.28995	1.79e-05	0.000825045	Male-biased
MEI4	6	77650274	77927028	+	5290	protein_coding	meiotic double-stranded break formation protein 4 [Source:HGNC Symbol;Acc:HGNC:43638]	1.41629	5.10955	3.23e-07	3.1e-05	Male-biased
UGT1A3	2	233729108	233773299	+	2364	protein_coding	UDP glucuronosyltransferase family 1 member A3 [Source:HGNC Symbol;Acc:HGNC:12535]	1.41862	3.003	0.00267329	0.0291464	Male-biased
NWD2	4	37244220	37449465	+	8325	protein_coding	NACHT and WD repeat domain containing 2 [Source:HGNC Symbol;Acc:HGNC:29229]	1.42243	3.68957	0.000224636	0.00541528	Male-biased
UGT1A1	2	233760248	233773299	+	4467	protein_coding	UDP glucuronosyltransferase family 1 member A1 [Source:HGNC Symbol;Acc:HGNC:12530]	1.42397	3.64039	0.000272222	0.006176	Male-biased
LINC01446	7	53655509	53811931	-	3484	lincRNA	long intergenic non-protein coding RNA 1446 [Source:HGNC Symbol;Acc:HGNC:50773]	1.42751	2.79451	0.0051978	0.0448276	Male-biased
SLCO1A2	12	21264600	21419594	-	11520	protein_coding	solute carrier organic anion transporter family member 1A2 [Source:HGNC Symbol;Acc:HGNC:10956]	1.42785	4.89059	1.01e-06	8.16e-05	Male-biased
GPRC6A	6	116792085	116829037	-	2862	protein_coding	G protein-coupled receptor class C group 6 member A [Source:HGNC Symbol;Acc:HGNC:18510]	1.44205	3.2703	0.00107434	0.0160432	Male-biased
C8A	1	56854806	56918221	+	2356	protein_coding	complement C8 alpha chain [Source:HGNC Symbol;Acc:HGNC:1352]	1.44332	4.78888	1.68e-06	0.000120061	Male-biased
GCM2	6	10873223	10881941	-	2441	protein_coding	glial cells missing homolog 2 [Source:HGNC Symbol;Acc:HGNC:4198]	1.44353	3.69238	0.000222167	0.00537931	Male-biased
MIR2355	2	207109987	207110073	-	87	miRNA	microRNA 2355 [Source:HGNC Symbol;Acc:HGNC:38328]	1.4459	3.20653	0.00134346	0.0185218	Male-biased
ZP2	16	21197450	21214510	-	3453	protein_coding	zona pellucida glycoprotein 2 [Source:HGNC Symbol;Acc:HGNC:13188]	1.44828	5.41724	6.05e-08	7.37e-06	Male-biased
RNF186	1	19814029	19815278	-	1250	protein_coding	ring finger protein 186 [Source:HGNC Symbol;Acc:HGNC:25978]	1.44972	5.54008	3.02e-08	3.95e-06	Male-biased
NEB	2	151485336	151734487	-	30567	protein_coding	nebulin [Source:HGNC Symbol;Acc:HGNC:7720]	1.45243	8.14017	3.95e-16	1.74e-13	Male-biased
DKK4	8	42374068	42377232	-	894	protein_coding	dickkopf WNT signaling pathway inhibitor 4 [Source:HGNC Symbol;Acc:HGNC:2894]	1.45712	4.50316	6.7e-06	0.000376316	Male-biased
HAO1	20	7882981	7940474	-	1777	protein_coding	hydroxyacid oxidase 1 [Source:HGNC Symbol;Acc:HGNC:4809]	1.45775	3.40937	0.000651135	0.0112633	Male-biased
TAAR1	6	132644984	132646003	-	1020	protein_coding	trace amine associated receptor 1 [Source:HGNC Symbol;Acc:HGNC:17734]	1.45869	3.93422	8.35e-05	0.00268782	Male-biased
GABRA3	X	152166234	152451358	-	4193	protein_coding	gamma-aminobutyric acid type A receptor alpha3 subunit [Source:HGNC Symbol;Acc:HGNC:4077]	1.46715	3.75561	0.000172919	0.00454047	Male-biased
KCNH6	17	63523334	63548977	+	4211	protein_coding	potassium voltage-gated channel subfamily H member 6 [Source:HGNC Symbol;Acc:HGNC:18862]	1.4694	7.26075	3.85e-13	1.2e-10	Male-biased
FAM169B	15	98437162	98547728	-	4233	protein_coding	family with sequence similarity 169 member B [Source:HGNC Symbol;Acc:HGNC:26835]	1.47315	3.72003	0.000199201	0.00494851	Male-biased
GKN2	2	68945232	68952970	-	1653	protein_coding	gastrokine 2 [Source:HGNC Symbol;Acc:HGNC:24588]	1.47323	4.87721	1.08e-06	8.6e-05	Male-biased
BPIFA2	20	33161768	33181412	+	1178	protein_coding	BPI fold containing family A member 2 [Source:HGNC Symbol;Acc:HGNC:16203]	1.4815	5.03609	4.75e-07	4.32e-05	Male-biased
KCNC2	12	75040077	75209868	-	6472	protein_coding	potassium voltage-gated channel subfamily C member 2 [Source:HGNC Symbol;Acc:HGNC:6234]	1.48253	3.68672	0.000227165	0.00546381	Male-biased
APOF	12	56360569	56362823	-	1715	protein_coding	apolipoprotein F [Source:HGNC Symbol;Acc:HGNC:615]	1.4826	5.49528	3.9e-08	5.01e-06	Male-biased
NAA11	4	79225694	79326050	-	2701	protein_coding	N(alpha)-acetyltransferase 11, NatA catalytic subunit [Source:HGNC Symbol;Acc:HGNC:28125]	1.48374	3.13215	0.00173528	0.0218353	Male-biased
ZPBP2	17	39868164	39877896	+	2295	protein_coding	zona pellucida binding protein 2 [Source:HGNC Symbol;Acc:HGNC:20678]	1.48404	5.39716	6.77e-08	8.06e-06	Male-biased
IGF2BP1	17	48997412	49055650	+	9109	protein_coding	insulin like growth factor 2 mRNA binding protein 1 [Source:HGNC Symbol;Acc:HGNC:28866]	1.48506	4.37446	1.22e-05	0.000611256	Male-biased
CALML3	10	5524009	5526771	+	2763	protein_coding	calmodulin like 3 [Source:HGNC Symbol;Acc:HGNC:1452]	1.49167	4.84865	1.24e-06	9.58e-05	Male-biased
TRIM31	6	30102897	30113106	-	3535	protein_coding	tripartite motif containing 31 [Source:HGNC Symbol;Acc:HGNC:16289]	1.49168	7.24231	4.41e-13	1.35e-10	Male-biased
TM4SF4	3	149473974	149503281	+	2140	protein_coding	transmembrane 4 L six family member 4 [Source:HGNC Symbol;Acc:HGNC:11856]	1.49565	4.97978	6.37e-07	5.44e-05	Male-biased
LINC01555	1	84628230	84635020	-	2884	lincRNA	long intergenic non-protein coding RNA 1555 [Source:HGNC Symbol;Acc:HGNC:26647]	1.50084	3.97286	7.1e-05	0.00238857	Male-biased
NR1I2	3	119780484	119818485	+	5381	protein_coding	nuclear receptor subfamily 1 group I member 2 [Source:HGNC Symbol;Acc:HGNC:7968]	1.50196	6.911	4.81e-12	1.26e-09	Male-biased
HTR3B	11	113904677	113946565	+	2314	protein_coding	5-hydroxytryptamine receptor 3B [Source:HGNC Symbol;Acc:HGNC:5298]	1.50213	3.5652	0.000363573	0.00753089	Male-biased
RET	10	43077027	43130351	+	6911	protein_coding	ret proto-oncogene [Source:HGNC Symbol;Acc:HGNC:9967]	1.50973	6.07313	1.25e-09	2.33e-07	Male-biased
ASTN2-AS1	9	116504283	116562293	+	1756	antisense	ASTN2 antisense RNA 1 [Source:HGNC Symbol;Acc:HGNC:51175]	1.51122	3.31798	0.000906715	0.0142426	Male-biased
BPIFB4	20	33079644	33111751	+	2448	protein_coding	BPI fold containing family B member 4 [Source:HGNC Symbol;Acc:HGNC:16179]	1.51261	4.47973	7.47e-06	0.000408168	Male-biased
SHANK2-AS3	11	70862790	70865115	+	1683	antisense	SHANK2 antisense RNA 3 [Source:HGNC Symbol;Acc:HGNC:25098]	1.5145	3.89442	9.84e-05	0.00301971	Male-biased
CDHR2	5	176542511	176595974	+	5348	protein_coding	cadherin related family member 2 [Source:HGNC Symbol;Acc:HGNC:18231]	1.51645	7.55153	4.3e-14	1.52e-11	Male-biased
MAGEC2	X	142202345	142205290	-	1991	protein_coding	MAGE family member C2 [Source:HGNC Symbol;Acc:HGNC:13574]	1.51776	2.94582	0.00322098	0.0329722	Male-biased
PAH	12	102836885	102958410	-	7731	protein_coding	phenylalanine hydroxylase [Source:HGNC Symbol;Acc:HGNC:8582]	1.52246	5.03142	4.87e-07	4.41e-05	Male-biased
NEURL1	10	103493979	103592552	+	4961	protein_coding	neuralized E3 ubiquitin protein ligase 1 [Source:HGNC Symbol;Acc:HGNC:7761]	1.5259	7.09254	1.32e-12	3.58e-10	Male-biased
LRTM1	3	54918237	54967088	-	1584	protein_coding	leucine rich repeats and transmembrane domains 1 [Source:HGNC Symbol;Acc:HGNC:25023]	1.52606	4.13367	3.57e-05	0.00140093	Male-biased
NKX2-3	10	99532933	99536524	+	2097	protein_coding	NK2 homeobox 3 [Source:HGNC Symbol;Acc:HGNC:7836]	1.53193	5.64065	1.69e-08	2.38e-06	Male-biased
BPIFB6	20	33031648	33044047	+	1676	protein_coding	BPI fold containing family B member 6 [Source:HGNC Symbol;Acc:HGNC:16504]	1.53956	3.17462	0.00150034	0.0199277	Male-biased
LINC01559	12	13371089	13387167	-	3953	lincRNA	long intergenic non-protein coding RNA 1559 [Source:HGNC Symbol;Acc:HGNC:26598]	1.54174	4.52598	6.01e-06	0.000344283	Male-biased
PHGR1	15	40351033	40356434	+	941	protein_coding	proline, histidine and glycine rich 1 [Source:HGNC Symbol;Acc:HGNC:37226]	1.54793	4.54927	5.38e-06	0.000313377	Male-biased
LINC00967	8	66192093	66197315	+	2003	lincRNA	long intergenic non-protein coding RNA 967 [Source:HGNC Symbol;Acc:HGNC:48725]	1.55132	3.45677	0.000546695	0.00997801	Male-biased
CNTNAP4	16	76277278	76559238	+	6482	protein_coding	contactin associated protein like 4 [Source:HGNC Symbol;Acc:HGNC:18747]	1.5526	4.8806	1.06e-06	8.52e-05	Male-biased
MAGEA3	X	152698752	152702347	+	1788	protein_coding	MAGE family member A3 [Source:HGNC Symbol;Acc:HGNC:6801]	1.56095	2.92726	0.00341961	0.0341477	Male-biased
AMBP	9	114060127	114078472	-	2041	protein_coding	alpha-1-microglobulin/bikunin precursor [Source:HGNC Symbol;Acc:HGNC:453]	1.56201	6.03499	1.59e-09	2.92e-07	Male-biased
CTNND2	5	10971840	11904043	-	6863	protein_coding	catenin delta 2 [Source:HGNC Symbol;Acc:HGNC:2516]	1.56257	5.33916	9.34e-08	1.06e-05	Male-biased
LINC01257	12	131165011	131212931	+	2562	lincRNA	long intergenic non-protein coding RNA 1257 [Source:HGNC Symbol;Acc:HGNC:26972]	1.56494	3.40019	0.000673388	0.0115166	Male-biased
ANGPTL3	1	62597487	62606159	+	3250	protein_coding	angiopoietin like 3 [Source:HGNC Symbol;Acc:HGNC:491]	1.5688	7.14302	9.13e-13	2.55e-10	Male-biased
SNORA20	6	159780250	159780381	-	132	snoRNA	small nucleolar RNA, H/ACA box 20 [Source:HGNC Symbol;Acc:HGNC:32610]	1.56917	5.04209	4.6e-07	4.24e-05	Male-biased
TSPYL6	2	54253184	54256272	-	3089	protein_coding	TSPY like 6 [Source:HGNC Symbol;Acc:HGNC:14521]	1.57579	4.74211	2.11e-06	0.00014457	Male-biased
UGT2B4	4	69480165	69526014	-	2506	protein_coding	UDP glucuronosyltransferase family 2 member B4 [Source:HGNC Symbol;Acc:HGNC:12553]	1.5758	5.80511	6.43e-09	1.05e-06	Male-biased
PCSK2	20	17226107	17484578	+	7078	protein_coding	proprotein convertase subtilisin/kexin type 2 [Source:HGNC Symbol;Acc:HGNC:8744]	1.58081	4.39187	1.12e-05	0.000572429	Male-biased
SVOP	12	108907741	109021240	-	7270	protein_coding	SV2 related protein [Source:HGNC Symbol;Acc:HGNC:25417]	1.58096	5.61563	1.96e-08	2.68e-06	Male-biased
LINC00485	12	102809280	102824399	-	3722	lincRNA	long intergenic non-protein coding RNA 485 [Source:HGNC Symbol;Acc:HGNC:27476]	1.58401	3.81195	0.000137876	0.0038748	Male-biased
SMIM24	19	3473986	3480542	-	1498	protein_coding	small integral membrane protein 24 [Source:HGNC Symbol;Acc:HGNC:37244]	1.58608	6.50514	7.76e-11	1.91e-08	Male-biased
FBXW7-AS1	4	152337655	152338098	+	372	antisense	FBXW7 antisense RNA 1 [Source:HGNC Symbol;Acc:HGNC:52397]	1.58692	4.8562	1.2e-06	9.32e-05	Male-biased
AKR1C4	10	5195462	5218949	+	1914	protein_coding	aldo-keto reductase family 1 member C4 [Source:HGNC Symbol;Acc:HGNC:387]	1.59027	5.15727	2.51e-07	2.55e-05	Male-biased
MIR581	5	53951504	53951599	-	96	miRNA	microRNA 581 [Source:HGNC Symbol;Acc:HGNC:32837]	1.60016	3.87778	0.000105412	0.00317737	Male-biased
SCEL-AS1	13	77599755	77606551	-	570	antisense	SCEL antisense RNA 1 [Source:HGNC Symbol;Acc:HGNC:39895]	1.60774	3.57899	0.000344919	0.00726524	Male-biased
DGKK	X	50365409	50470738	-	7407	protein_coding	diacylglycerol kinase kappa [Source:HGNC Symbol;Acc:HGNC:32395]	1.61331	5.43671	5.43e-08	6.65e-06	Male-biased
NPPB	1	11857464	11858931	-	694	protein_coding	natriuretic peptide B [Source:HGNC Symbol;Acc:HGNC:7940]	1.6159	4.17987	2.92e-05	0.00121189	Male-biased
UPK1B	3	119173517	119205153	+	2266	protein_coding	uroplakin 1B [Source:HGNC Symbol;Acc:HGNC:12578]	1.61874	4.68582	2.79e-06	0.000180692	Male-biased
ETNPPL	4	108742040	108763054	-	2950	protein_coding	ethanolamine-phosphate phospho-lyase [Source:HGNC Symbol;Acc:HGNC:14404]	1.62186	3.62766	0.000286002	0.00638608	Male-biased
MIR1255A	4	101330302	101330414	-	113	miRNA	microRNA 1255a [Source:HGNC Symbol;Acc:HGNC:35320]	1.62657	3.84244	0.000121816	0.00353116	Male-biased
LINC00958	11	12961842	12989548	-	2870	lincRNA	long intergenic non-protein coding RNA 958 [Source:HGNC Symbol;Acc:HGNC:48671]	1.6273	7.7083	1.28e-14	4.82e-12	Male-biased
CYP4F2	19	15878023	15898120	-	3142	protein_coding	cytochrome P450 family 4 subfamily F member 2 [Source:HGNC Symbol;Acc:HGNC:2645]	1.63055	3.96106	7.46e-05	0.00247055	Male-biased
CYP4F3	19	15640897	15662825	+	5517	protein_coding	cytochrome P450 family 4 subfamily F member 3 [Source:HGNC Symbol;Acc:HGNC:2646]	1.63866	5.51295	3.53e-08	4.56e-06	Male-biased
REG1A	2	79120362	79123419	+	1725	protein_coding	regenerating family member 1 alpha [Source:HGNC Symbol;Acc:HGNC:9951]	1.6418	3.36235	0.000772828	0.0126457	Male-biased
SOX14	3	137764284	137766338	+	2055	protein_coding	SRY-box 14 [Source:HGNC Symbol;Acc:HGNC:11193]	1.64828	3.19352	0.0014055	0.0191877	Male-biased
AGMO	7	15200318	15562015	-	3587	protein_coding	alkylglycerol monooxygenase [Source:HGNC Symbol;Acc:HGNC:33784]	1.66356	7.1478	8.82e-13	2.52e-10	Male-biased
FGF21	19	48755559	48758333	+	1315	protein_coding	fibroblast growth factor 21 [Source:HGNC Symbol;Acc:HGNC:3678]	1.66592	4.25957	2.05e-05	0.00090661	Male-biased
SLIT2-IT1	4	20392189	20394856	+	601	sense_intronic	SLIT2 intronic transcript 1 [Source:HGNC Symbol;Acc:HGNC:41383]	1.66881	3.67538	0.0002375	0.00563563	Male-biased
HNF4A	20	44355700	44434596	+	7311	protein_coding	hepatocyte nuclear factor 4 alpha [Source:HGNC Symbol;Acc:HGNC:5024]	1.67629	5.4547	4.91e-08	6.14e-06	Male-biased
LINC01819	2	43027853	43039547	-	2759	lincRNA	long intergenic non-protein coding RNA 1819 [Source:HGNC Symbol;Acc:HGNC:52624]	1.67678	6.57862	4.75e-11	1.2e-08	Male-biased
LRRC66	4	51993702	52017620	-	3327	protein_coding	leucine rich repeat containing 66 [Source:HGNC Symbol;Acc:HGNC:34299]	1.67999	7.56345	3.93e-14	1.41e-11	Male-biased
RNU5E-1	1	11908152	11908271	+	120	snRNA	RNA, U5E small nuclear 1 [Source:HGNC Symbol;Acc:HGNC:10215]	1.68027	4.32827	1.5e-05	0.000715633	Male-biased
ZFP42	4	187995771	188005050	+	2656	protein_coding	ZFP42 zinc finger protein [Source:HGNC Symbol;Acc:HGNC:30949]	1.68086	4.03298	5.51e-05	0.00197461	Male-biased
RAB3B	1	51907956	51990764	-	12844	protein_coding	RAB3B, member RAS oncogene family [Source:HGNC Symbol;Acc:HGNC:9778]	1.70116	7.21173	5.52e-13	1.63e-10	Male-biased
PIK3C2G	12	18247614	18648416	+	5925	protein_coding	phosphatidylinositol-4-phosphate 3-kinase catalytic subunit type 2 gamma [Source:HGNC Symbol;Acc:HGNC:8973]	1.70867	5.28169	1.28e-07	1.42e-05	Male-biased
KCNH5	14	62699454	63102037	-	12320	protein_coding	potassium voltage-gated channel subfamily H member 5 [Source:HGNC Symbol;Acc:HGNC:6254]	1.71253	3.8494	0.000118406	0.0034526	Male-biased
GSTA2	6	52750089	52763569	-	1313	protein_coding	glutathione S-transferase alpha 2 [Source:HGNC Symbol;Acc:HGNC:4627]	1.71391	6.35611	2.07e-10	4.62e-08	Male-biased
MAGEA11	X	149688228	149717266	+	3465	protein_coding	MAGE family member A11 [Source:HGNC Symbol;Acc:HGNC:6798]	1.71542	3.04172	0.00235228	0.0269864	Male-biased
MIR1296	10	63372957	63373048	-	92	miRNA	microRNA 1296 [Source:HGNC Symbol;Acc:HGNC:35249]	1.72023	3.76129	0.000169037	0.00444957	Male-biased
MYO18B	22	25742144	26031041	+	9706	protein_coding	myosin XVIIIB [Source:HGNC Symbol;Acc:HGNC:18150]	1.72676	6.29126	3.15e-10	6.74e-08	Male-biased
PAQR9	3	142949164	142963682	-	4169	protein_coding	progestin and adipoQ receptor family member 9 [Source:HGNC Symbol;Acc:HGNC:30131]	1.73611	3.61263	0.000303112	0.00664901	Male-biased
PRSS2	7	142760398	142774564	+	1259	protein_coding	serine protease 2 [Source:HGNC Symbol;Acc:HGNC:9483]	1.74116	5.67103	1.42e-08	2.03e-06	Male-biased
USH1C	11	17493895	17544416	-	4904	protein_coding	USH1 protein network component harmonin [Source:HGNC Symbol;Acc:HGNC:12597]	1.74264	5.95522	2.6e-09	4.59e-07	Male-biased
SCGN	6	25652201	25701783	+	1482	protein_coding	secretagogin, EF-hand calcium binding protein [Source:HGNC Symbol;Acc:HGNC:16941]	1.75675	5.20191	1.97e-07	2.12e-05	Male-biased
CRYBA2	2	218990189	218993421	-	1454	protein_coding	crystallin beta A2 [Source:HGNC Symbol;Acc:HGNC:2395]	1.77358	5.78497	7.25e-09	1.17e-06	Male-biased
MAEL	1	166975582	167022214	+	3148	protein_coding	maelstrom spermatogenic transposon silencer [Source:HGNC Symbol;Acc:HGNC:25929]	1.77599	7.14272	9.15e-13	2.55e-10	Male-biased
PASD1	X	151563622	151676739	+	4429	protein_coding	PAS domain containing repressor 1 [Source:HGNC Symbol;Acc:HGNC:20686]	1.78854	2.84644	0.00442115	0.0402867	Male-biased
CNTNAP5	2	124025287	124915287	+	5446	protein_coding	contactin associated protein like 5 [Source:HGNC Symbol;Acc:HGNC:18748]	1.80614	3.9548	7.66e-05	0.002519	Male-biased
MYBPC1	12	101568353	101686018	+	7385	protein_coding	myosin binding protein C, slow type [Source:HGNC Symbol;Acc:HGNC:7549]	1.81055	6.36878	1.91e-10	4.3e-08	Male-biased
CALB1	8	90058608	90095475	-	7138	protein_coding	calbindin 1 [Source:HGNC Symbol;Acc:HGNC:1434]	1.82367	7.77705	7.42e-15	2.91e-12	Male-biased
ASPG	14	104085679	104115581	+	6125	protein_coding	asparaginase [Source:HGNC Symbol;Acc:HGNC:20123]	1.85307	7.16289	7.9e-13	2.29e-10	Male-biased
LSAMP-AS1	3	116360024	116370090	+	553	antisense	LSAMP antisense RNA 1 [Source:HGNC Symbol;Acc:HGNC:40350]	1.86164	4.82524	1.4e-06	0.000105073	Male-biased
A1CF	10	50799409	50885675	-	9603	protein_coding	APOBEC1 complementation factor [Source:HGNC Symbol;Acc:HGNC:24086]	1.87058	6.21944	4.99e-10	9.88e-08	Male-biased
VTN	17	28367276	28373091	-	2427	protein_coding	vitronectin [Source:HGNC Symbol;Acc:HGNC:12724]	1.8755	9.13209	6.72e-20	3.85e-17	Male-biased
SNORA19	10	119060011	119060138	-	128	snoRNA	small nucleolar RNA, H/ACA box 19 [Source:HGNC Symbol;Acc:HGNC:32609]	1.89651	4.7508	2.03e-06	0.000140308	Male-biased
EPS8L3	1	109750080	109764027	-	3477	protein_coding	EPS8 like 3 [Source:HGNC Symbol;Acc:HGNC:21297]	1.90036	4.83842	1.31e-06	9.96e-05	Male-biased
SLITRK1	13	83877205	83882393	-	5189	protein_coding	SLIT and NTRK like family member 1 [Source:HGNC Symbol;Acc:HGNC:20297]	1.91592	4.26782	1.97e-05	0.000884316	Male-biased
PAPPA2	1	176463171	176845605	+	10930	protein_coding	pappalysin 2 [Source:HGNC Symbol;Acc:HGNC:14615]	1.9315	8.02084	1.05e-15	4.54e-13	Male-biased
SYT4	18	43267878	43277650	-	4437	protein_coding	synaptotagmin 4 [Source:HGNC Symbol;Acc:HGNC:11512]	1.94951	5.6865	1.3e-08	1.89e-06	Male-biased
XAGE2	X	52369030	52375680	+	618	protein_coding	X antigen family member 2 [Source:HGNC Symbol;Acc:HGNC:4112]	1.95046	6.50222	7.91e-11	1.93e-08	Male-biased
ASCL1	12	102957686	102960516	+	2472	protein_coding	achaete-scute family bHLH transcription factor 1 [Source:HGNC Symbol;Acc:HGNC:738]	1.95238	4.93317	8.09e-07	6.75e-05	Male-biased
CLCA1	1	86468368	86500289	+	3340	protein_coding	chloride channel accessory 1 [Source:HGNC Symbol;Acc:HGNC:2015]	1.95814	4.14278	3.43e-05	0.00136411	Male-biased
GABRG2	5	162000057	162162977	+	22914	protein_coding	gamma-aminobutyric acid type A receptor gamma2 subunit [Source:HGNC Symbol;Acc:HGNC:4087]	1.98208	3.3166	0.000911185	0.0142811	Male-biased
F2	11	46719180	46739506	+	2550	protein_coding	coagulation factor II, thrombin [Source:HGNC Symbol;Acc:HGNC:3535]	2.0118	5.82244	5.8e-09	9.6e-07	Male-biased
LIN28B	6	104936616	105083332	+	6002	protein_coding	lin-28 homolog B [Source:HGNC Symbol;Acc:HGNC:32207]	2.03147	3.31714	0.000909453	0.0142645	Male-biased
NTS	12	85874295	85882992	+	1555	protein_coding	neurotensin [Source:HGNC Symbol;Acc:HGNC:8038]	2.03613	5.7245	1.04e-08	1.58e-06	Male-biased
KLK14	19	51077495	51084245	-	1189	protein_coding	kallikrein related peptidase 14 [Source:HGNC Symbol;Acc:HGNC:6362]	2.04004	7.40537	1.31e-13	4.33e-11	Male-biased
FSTL5	4	161383897	162164035	-	5355	protein_coding	follistatin like 5 [Source:HGNC Symbol;Acc:HGNC:21386]	2.06422	5.01657	5.26e-07	4.57e-05	Male-biased
CHGA	14	92923080	92935293	+	3102	protein_coding	chromogranin A [Source:HGNC Symbol;Acc:HGNC:1929]	2.07334	7.58609	3.3e-14	1.2e-11	Male-biased
SST	3	187668906	187670399	-	618	protein_coding	somatostatin [Source:HGNC Symbol;Acc:HGNC:11329]	2.0898	4.09746	4.18e-05	0.00159194	Male-biased
COX7B2	4	46734827	46909235	-	807	protein_coding	cytochrome c oxidase subunit 7B2 [Source:HGNC Symbol;Acc:HGNC:24381]	2.10049	2.91576	0.0035482	0.0349541	Male-biased
NPC1L1	7	44512535	44541315	-	5252	protein_coding	NPC1 like intracellular cholesterol transporter 1 [Source:HGNC Symbol;Acc:HGNC:7898]	2.12607	8.17295	3.01e-16	1.36e-13	Male-biased
CDH18	5	19472951	20575873	-	4853	protein_coding	cadherin 18 [Source:HGNC Symbol;Acc:HGNC:1757]	2.12661	5.37927	7.48e-08	8.71e-06	Male-biased
PRSS56	2	232520463	232525716	+	2390	protein_coding	serine protease 56 [Source:HGNC Symbol;Acc:HGNC:39433]	2.18694	5.46511	4.63e-08	5.84e-06	Male-biased
HRH3	20	62214970	62220267	-	2671	protein_coding	histamine receptor H3 [Source:HGNC Symbol;Acc:HGNC:5184]	2.20274	5.52617	3.27e-08	4.25e-06	Male-biased
ADGRG7	3	100609589	100695479	+	4091	protein_coding	adhesion G protein-coupled receptor G7 [Source:HGNC Symbol;Acc:HGNC:19241]	2.22	5.60562	2.08e-08	2.82e-06	Male-biased
ANXA10	4	168092515	168187690	+	1812	protein_coding	annexin A10 [Source:HGNC Symbol;Acc:HGNC:534]	2.24747	7.35956	1.85e-13	5.92e-11	Male-biased
INSL6	9	5123880	5185668	-	1760	protein_coding	insulin like 6 [Source:HGNC Symbol;Acc:HGNC:6089]	2.27927	6.52853	6.64e-11	1.66e-08	Male-biased
CPN1	10	100042193	100081877	-	1887	protein_coding	carboxypeptidase N subunit 1 [Source:HGNC Symbol;Acc:HGNC:2312]	2.29452	3.91893	8.89e-05	0.00281299	Male-biased
DDC	7	50458436	50565457	-	3136	protein_coding	dopa decarboxylase [Source:HGNC Symbol;Acc:HGNC:2719]	2.32603	8.4941	1.99e-17	9.61e-15	Male-biased
GUCA2B	1	42153421	42155824	+	597	protein_coding	guanylate cyclase activator 2B [Source:HGNC Symbol;Acc:HGNC:4683]	2.33651	5.11205	3.19e-07	3.07e-05	Male-biased
MAGEA8	X	149881141	149885835	+	2363	protein_coding	MAGE family member A8 [Source:HGNC Symbol;Acc:HGNC:6806]	2.3534	7.21239	5.5e-13	1.63e-10	Male-biased
INSM1	20	20368121	20370949	+	2829	protein_coding	INSM transcriptional repressor 1 [Source:HGNC Symbol;Acc:HGNC:6090]	2.35344	9.1881	4e-20	2.49e-17	Male-biased
MAGEA1	X	153179285	153183880	+	1710	protein_coding	MAGE family member A1 [Source:HGNC Symbol;Acc:HGNC:6796]	2.36673	4.22062	2.44e-05	0.00104296	Male-biased
MAGEC1	X	141903894	141909388	+	4270	protein_coding	MAGE family member C1 [Source:HGNC Symbol;Acc:HGNC:6812]	2.42726	5.54399	2.96e-08	3.89e-06	Male-biased
GPR1-AS	2	206203376	206265326	+	3212	processed_transcript	GPR1 antisense RNA [Source:NCBI gene;Acc:101669764]	2.4299	5.13445	2.83e-07	2.79e-05	Male-biased
SLC39A5	12	56230049	56237846	+	2903	protein_coding	solute carrier family 39 member 5 [Source:HGNC Symbol;Acc:HGNC:20502]	2.45629	10.2065	1.85e-24	1.51e-21	Male-biased
GP2	16	20309572	20327808	-	4048	protein_coding	glycoprotein 2 [Source:HGNC Symbol;Acc:HGNC:4441]	2.46752	5.86821	4.41e-09	7.47e-07	Male-biased
UGT1A10	2	233636454	233773305	+	3157	protein_coding	UDP glucuronosyltransferase family 1 member A10 [Source:HGNC Symbol;Acc:HGNC:12531]	2.48162	5.16643	2.39e-07	2.46e-05	Male-biased
PCSK1	5	96390415	96434143	-	5307	protein_coding	proprotein convertase subtilisin/kexin type 1 [Source:HGNC Symbol;Acc:HGNC:8743]	2.53137	9.63779	5.54e-22	3.91e-19	Male-biased
PNMA5	X	152988824	152994127	-	3439	protein_coding	PNMA family member 5 [Source:HGNC Symbol;Acc:HGNC:18743]	2.55384	8.52162	1.57e-17	7.75e-15	Male-biased
TM4SF20	2	227362156	227381995	-	2757	protein_coding	transmembrane 4 L six family member 20 [Source:HGNC Symbol;Acc:HGNC:26230]	2.5777	7.59633	3.05e-14	1.13e-11	Male-biased
LINC01419	8	83403758	83408900	+	1521	lincRNA	long intergenic non-protein coding RNA 1419 [Source:HGNC Symbol;Acc:HGNC:50712]	2.62452	4.13689	3.52e-05	0.00138918	Male-biased
TKTL1	X	154295671	154330350	+	3650	protein_coding	transketolase like 1 [Source:HGNC Symbol;Acc:HGNC:11835]	2.6746	9.137	6.42e-20	3.78e-17	Male-biased
RPS4Y2	Y	20756164	20781032	+	792	protein_coding	ribosomal protein S4 Y-linked 2 [Source:HGNC Symbol;Acc:HGNC:18501]	2.68434	8.95016	3.55e-19	1.98e-16	Male-biased
WFDC5	20	45109452	45115172	-	1044	protein_coding	WAP four-disulfide core domain 5 [Source:HGNC Symbol;Acc:HGNC:20477]	2.70363	7.21505	5.39e-13	1.63e-10	Male-biased
PRAP1	10	133347146	133352683	+	971	protein_coding	proline rich acidic protein 1 [Source:HGNC Symbol;Acc:HGNC:23304]	2.74399	9.77436	1.45e-22	1.06e-19	Male-biased
LINC01886	2	107529487	107556326	+	1612	lincRNA	long intergenic non-protein coding RNA 1886 [Source:HGNC Symbol;Acc:HGNC:52705]	2.74488	5.6958	1.23e-08	1.82e-06	Male-biased
PRLHR	10	118589989	118595699	-	5565	protein_coding	prolactin releasing hormone receptor [Source:HGNC Symbol;Acc:HGNC:4464]	2.7528	6.41606	1.4e-10	3.29e-08	Male-biased
LINC00200	10	1159768	1164789	+	2911	lincRNA	long intergenic non-protein coding RNA 200 [Source:HGNC Symbol;Acc:HGNC:30974]	2.79134	5.12062	3.05e-07	2.99e-05	Male-biased
UGT2A3	4	68928463	68951791	-	3062	protein_coding	UDP glucuronosyltransferase family 2 member A3 [Source:HGNC Symbol;Acc:HGNC:28528]	2.79719	5.11739	3.1e-07	3e-05	Male-biased
SLC30A10	1	219685427	219958647	-	5770	protein_coding	solute carrier family 30 member 10 [Source:HGNC Symbol;Acc:HGNC:25355]	2.82095	7.43536	1.04e-13	3.51e-11	Male-biased
PCDH11Y	Y	5000226	5742224	+	11672	protein_coding	protocadherin 11 Y-linked [Source:HGNC Symbol;Acc:HGNC:15813]	2.85835	8.61917	6.74e-18	3.49e-15	Male-biased
CIDEC	3	9866711	9880254	-	1926	protein_coding	cell death inducing DFFA like effector c [Source:HGNC Symbol;Acc:HGNC:24229]	2.87208	9.59514	8.38e-22	5.73e-19	Male-biased
UGT2B15	4	68646630	68670628	-	2077	protein_coding	UDP glucuronosyltransferase family 2 member B15 [Source:HGNC Symbol;Acc:HGNC:12546]	2.87789	9.85611	6.45e-23	4.88e-20	Male-biased
TM4SF5	17	4771884	4783213	+	932	protein_coding	transmembrane 4 L six family member 5 [Source:HGNC Symbol;Acc:HGNC:11857]	2.8797	7.28179	3.29e-13	1.04e-10	Male-biased
RFX6	6	116877212	116932163	+	4093	protein_coding	regulatory factor X6 [Source:HGNC Symbol;Acc:HGNC:21478]	2.89203	6.91764	4.59e-12	1.22e-09	Male-biased
CTAG2	X	154651972	154653579	-	993	protein_coding	cancer/testis antigen 2 [Source:HGNC Symbol;Acc:HGNC:2492]	2.96179	4.49529	6.95e-06	0.000385394	Male-biased
HMGCS2	1	119747996	119768905	-	2571	protein_coding	3-hydroxy-3-methylglutaryl-CoA synthase 2 [Source:HGNC Symbol;Acc:HGNC:5008]	2.96892	9.1818	4.24e-20	2.57e-17	Male-biased
TFF2	21	42346357	42351128	-	830	protein_coding	trefoil factor 2 [Source:HGNC Symbol;Acc:HGNC:11756]	2.97021	6.15803	7.37e-10	1.42e-07	Male-biased
DSCR8	21	38121451	38156511	+	831	lincRNA	Down syndrome critical region 8 [Source:HGNC Symbol;Acc:HGNC:16707]	2.98093	5.90858	3.45e-09	5.94e-07	Male-biased
LIN28A	1	26410778	26429722	+	4008	protein_coding	lin-28 homolog A [Source:HGNC Symbol;Acc:HGNC:15986]	2.98896	7.84796	4.23e-15	1.72e-12	Male-biased
PRB4	12	11307083	11310435	-	916	protein_coding	proline rich protein BstNI subfamily 4 [Source:HGNC Symbol;Acc:HGNC:9340]	3.01558	4.65779	3.2e-06	0.000203382	Male-biased
CDHR5	11	616565	626078	-	3873	protein_coding	cadherin related family member 5 [Source:HGNC Symbol;Acc:HGNC:7521]	3.06607	11.1895	4.59e-29	4.42e-26	Male-biased
PAGE2	X	55089008	55092842	+	661	protein_coding	PAGE family member 2 [Source:HGNC Symbol;Acc:HGNC:31804]	3.1607	5.62207	1.89e-08	2.6e-06	Male-biased
LCN15	9	136759634	136766255	-	2887	protein_coding	lipocalin 15 [Source:HGNC Symbol;Acc:HGNC:33777]	3.34056	8.76072	1.94e-18	1.05e-15	Male-biased
NLGN4Y-AS1	Y	14793642	14804033	-	532	antisense	NLGN4Y antisense RNA 1 [Source:HGNC Symbol;Acc:HGNC:38793]	3.48189	11.3117	1.15e-29	1.16e-26	Male-biased
CPLX2	5	175796310	175884020	+	7099	protein_coding	complexin 2 [Source:HGNC Symbol;Acc:HGNC:2310]	3.5663	9.40347	5.28e-21	3.5e-18	Male-biased
G6PC	17	42900797	42913369	+	3296	protein_coding	glucose-6-phosphatase catalytic subunit [Source:HGNC Symbol;Acc:HGNC:4056]	3.76041	8.71217	2.98e-18	1.58e-15	Male-biased
SSX1	X	48255317	48267444	+	1298	protein_coding	SSX family member 1 [Source:HGNC Symbol;Acc:HGNC:11335]	3.78533	6.23813	4.43e-10	9.02e-08	Male-biased
MUC17	7	101020072	101058745	+	14579	protein_coding	mucin 17, cell surface associated [Source:HGNC Symbol;Acc:HGNC:16800]	3.79927	7.8312	4.83e-15	1.93e-12	Male-biased
SPINK4	9	33218365	33248567	+	654	protein_coding	serine peptidase inhibitor, Kazal type 4 [Source:HGNC Symbol;Acc:HGNC:16646]	3.83598	11.4694	1.88e-30	1.99e-27	Male-biased
REG4	1	119794018	119811660	-	3493	protein_coding	regenerating family member 4 [Source:HGNC Symbol;Acc:HGNC:22977]	4.00812	10.9455	6.98e-28	6.43e-25	Male-biased
MAGEA10	X	152133310	152138578	-	2899	protein_coding	MAGE family member A10 [Source:HGNC Symbol;Acc:HGNC:6797]	4.12925	8.57583	9.84e-18	4.96e-15	Male-biased
UGT3A1	5	35951010	36001028	-	8485	protein_coding	UDP glycosyltransferase family 3 member A1 [Source:HGNC Symbol;Acc:HGNC:26625]	4.14628	7.71945	1.17e-14	4.5e-12	Male-biased
TTTY10	Y	20465668	20519228	-	1726	lincRNA	testis-specific transcript, Y-linked 10 [Source:HGNC Symbol;Acc:HGNC:18491]	4.40952	17.1291	9e-66	1.06e-62	Male-biased
TMSB4Y	Y	13703567	13706024	+	1669	protein_coding	thymosin beta 4 Y-linked [Source:HGNC Symbol;Acc:HGNC:11882]	5.21319	29.1794	3.54e-187	5.77e-184	Male-biased
LINC00278	Y	3002912	3102272	+	775	lincRNA	long intergenic non-protein coding RNA 278 [Source:HGNC Symbol;Acc:HGNC:38712]	6.59858	26.5028	8.99e-155	1.27e-151	Male-biased
BCORP1	Y	19455431	19503153	-	7069	transcribed_unprocessed_pseudogene	BCL6 corepressor pseudogene 1 [Source:HGNC Symbol;Acc:HGNC:23953]	6.75578	28.5889	9.23e-180	1.4e-176	Male-biased
TBL1Y	Y	6910686	7091683	+	2407	protein_coding	transducin beta like 1 Y-linked [Source:HGNC Symbol;Acc:HGNC:18502]	6.86239	21.9902	3.57e-107	4.73e-104	Male-biased
GYG2P1	Y	12354416	12420456	-	2159	transcribed_unprocessed_pseudogene	glycogenin 2 pseudogene 1 [Source:HGNC Symbol;Acc:HGNC:4701]	7.89114	29.3945	6.47e-190	1.14e-186	Male-biased
PRKY	Y	7273972	7381548	+	7674	transcribed_unprocessed_pseudogene	protein kinase Y-linked (pseudogene) [Source:HGNC Symbol;Acc:HGNC:9444]	8.00983	41.1423	0	0	Male-biased
RPS4Y1	Y	2841486	2932000	+	2275	protein_coding	ribosomal protein S4 Y-linked 1 [Source:HGNC Symbol;Acc:HGNC:10425]	8.07745	30.843	6.96e-209	1.34e-205	Male-biased
NLGN4Y	Y	14522573	14845650	+	8589	protein_coding	neuroligin 4 Y-linked [Source:HGNC Symbol;Acc:HGNC:15529]	8.08019	35.8819	5.85e-282	2.06e-278	Male-biased
EIF1AY	Y	20575725	20593154	+	4074	protein_coding	eukaryotic translation initiation factor 1A Y-linked [Source:HGNC Symbol;Acc:HGNC:3252]	8.23838	35.8281	4.03e-281	1.22e-277	Male-biased
DDX3Y	Y	12904108	12920478	+	5738	protein_coding	DEAD-box helicase 3 Y-linked [Source:HGNC Symbol;Acc:HGNC:2699]	8.24375	36.7738	4.85e-296	3.43e-292	Male-biased
ZFY	Y	2935281	2982506	+	5527	protein_coding	zinc finger protein Y-linked [Source:HGNC Symbol;Acc:HGNC:12870]	8.41582	36.0128	5.26e-284	2.23e-280	Male-biased
KDM5D	Y	19703865	19744939	-	9463	protein_coding	lysine demethylase 5D [Source:HGNC Symbol;Acc:HGNC:11115]	8.41818	35.5458	9.66e-277	2.56e-273	Male-biased
UTY	Y	13248379	13480673	-	9191	protein_coding	ubiquitously transcribed tetratricopeptide repeat containing, Y-linked [Source:HGNC Symbol;Acc:HGNC:12638]	8.42197	34.783	4.39e-265	1.03e-261	Male-biased
TXLNGY	Y	19567313	19606274	+	11377	transcribed_unprocessed_pseudogene	taxilin gamma pseudogene, Y-linked [Source:HGNC Symbol;Acc:HGNC:18473]	8.426	31.298	4.97e-215	1.05e-211	Male-biased
TTTY15	Y	12662334	12692233	+	5284	lincRNA	testis-specific transcript, Y-linked 15 [Source:HGNC Symbol;Acc:HGNC:18567]	8.44256	36.4464	7.86e-291	4.16e-287	Male-biased
USP9Y	Y	12701231	12860839	+	11237	protein_coding	ubiquitin specific peptidase 9 Y-linked [Source:HGNC Symbol;Acc:HGNC:12633]	9.04654	42.9562	0	0	Male-biased
