# Supplementary material for: Sex-biased molecular differences in lung adenocarcinoma are ethnic and smoking specific
Source: BMC Pulm Med. 2023 Mar 24;23:99. doi: 10.1186/s12890-023-02387-7 (PMC10039609; doi:10.1186/s12890-023-02387-7)
Supplement: Supplementary file 8 — Additional file 8: Table S19. The DEGs identified from the comparison between female and male responders to ICB in the GSE135222 dataset. [file 12890_2023_2387_MOESM8_ESM.xls]

## Sheet: Sheet1
Table S19. The number of DEGs between female and male responders to ICB in the GSE135222 dataset.
gene_name	gene_chr	gene_start	gene_end	gene_strand	gene_length	gene_biotype	gene_description	log2FoldChange	stat	pvalue	padj	Sex-biased
SCGB3A2	5	147870682	147882191	+	1075	protein_coding	secretoglobin family 3A member 2 [Source:HGNC Symbol;Acc:HGNC:18391]	-7.2004	-18.3381	1.92e-07	0.00197499	Female-biased
XIST	X	73820651	73852723	-	25264	lincRNA	X inactive specific transcript [Source:HGNC Symbol;Acc:HGNC:12810]	-6.56224	-19.7411	1.12e-07	0.00174604	Female-biased
FAM19A5	22	48489460	48850912	+	3173	protein_coding	family with sequence similarity 19 member A5, C-C motif chemokine like [Source:HGNC Symbol;Acc:HGNC:21592]	-2.05746	-13.2367	2.01e-06	0.00521804	Female-biased
PRSS50	3	46712115	46717907	-	1372	protein_coding	serine protease 50 [Source:NCBI gene;Acc:29122]	-1.91901	-13.624	1.64e-06	0.00463197	Female-biased
SCTR	2	119439843	119525301	-	3426	protein_coding	secretin receptor [Source:HGNC Symbol;Acc:HGNC:10608]	-1.91897	-17.427	2.78e-07	0.00197499	Female-biased
TYRP1	9	12685439	12710290	+	3741	protein_coding	tyrosinase related protein 1 [Source:HGNC Symbol;Acc:HGNC:12450]	-1.18881	-16.7176	3.75e-07	0.00197499	Female-biased
GALNT13	2	153871913	154453849	+	6520	protein_coding	polypeptide N-acetylgalactosaminyltransferase 13 [Source:HGNC Symbol;Acc:HGNC:23242]	-1.12038	-8.74916	3.65e-05	0.0473463	Female-biased
KC6	18	41465783	41632185	-	5180	lincRNA	keratoconus gene 6 [Source:NCBI gene;Acc:641516]	-1.00983	-8.8502	3.38e-05	0.0456784	Female-biased
